# Supplementary material for: Human cell surface-AAV interactomes identify LRP6 as blood-brain barrier transcytosis receptor and immune cytokine IL3 as AAV9 binder
Source: Nat Commun. 2024 Sep 8;15:7853. doi: 10.1038/s41467-024-52149-0 (PMC11381518; doi:10.1038/s41467-024-52149-0)
Supplement: Supplementary file 4 — Source Data [file 41467_2024_52149_MOESM4_ESM.xlsx]

## Sheet: Figure 1b
Figure 1b
	Biotinylated AAV9-PHP.eB
	Biotinylated Anti-TGFBR2
	Key to spotting pattern

## Sheet: Figure 1c
Figure 1c
	AAV9.CAP-B22
	None
	Key to spotting pattern

## Sheet: Figure 1d
Figure 1d
	7.9 x 10^5
	5.1 x 10^5
	1.6 x 10^5
	Key to spotting pattern

## Sheet: Figure 1e
Figure 1e
	Key to spotting pattern (transfection control)								None					CTLA4-Fc
			AAV9						MaCPNS1					MaCPNS2
			CAP-B22						CAP-Mac					AAV9-X1.1

## Sheet: Figure 2b
Figure 2b
	Ligand	hIL3															Ligand	hIL3															Ligand	hIL3
	Analyte	AAV9															Analyte	AAV8															Analyte	AAVrh10
	Input data:																Input data:																Input data:
	X: Time	Y: RU															X: Time	Y: RU															X: Time	Y: RU
	X1	Y1	X2	Y2	X3	Y3	X4	Y4	X5	Y5	X6	Y6	X7	Y7			X1	Y1	X2	Y2	X3	Y3	X4	Y4	X5	Y5	X6	Y6	X7	Y7			X1	Y1	X2	Y2	X3	Y3	X4	Y4	X5	Y5	X6	Y6	X7	Y7
	-15.76	0	-14.937	-0.483	-15.124	0.054	-14.828	-0.569	-15.147	0.291	-14.963	-0.098	-15.036	-0.417			-15.483	0	-14.619	-0.433	-15.107	-0.251	-15.413	0.068	-15.055	0.156	-14.592	-0.415	-15.024	-0.244			-15.756	0	-15.625	-0.132	-15.171	0.009	-15.033	0.394	-15.413	0.049	-15.082	0.046	-15.223	-0.356
	-14.745	0	-13.937	0.291	-14.125	-0.105	-13.828	-0.367	-14.147	0.223	-13.963	0.537	-14.036	-0.151			-14.467	0	-13.619	-0.144	-14.107	-0.043	-14.413	-0.286	-14.056	0.167	-13.592	-0.514	-14.024	-0.068			-14.741	0	-14.625	-0.097	-14.171	0.655	-14.033	0.229	-14.414	0.138	-14.082	-0.38	-14.224	-0.306
	-13.745	0	-12.937	0.409	-13.125	-0.183	-12.828	0.205	-13.147	0.468	-12.963	-0.578	-13.037	0.292			-13.467	0	-12.619	0.099	-13.108	-0.532	-13.413	-0.195	-13.056	0.101	-12.593	-0.248	-13.025	-0.216			-13.741	0	-13.625	0.037	-13.171	0.154	-13.033	0.344	-13.414	-0.138	-13.082	0.362	-13.224	-0.635
	-12.745	0	-11.937	-1.047	-12.125	0.154	-11.829	-0.707	-12.147	-0.691	-11.964	-0.812	-12.037	-0.038			-12.468	0	-11.62	-0.08	-12.108	-0.082	-12.414	0.135	-12.056	0.23	-11.593	0.556	-12.025	0.076			-12.741	0	-12.625	-0.294	-12.172	-0.671	-12.033	-0.239	-12.414	-0.527	-12.083	-0.275	-12.224	0.032
	-11.745	0	-10.938	0.171	-11.125	-0.126	-10.829	-0.521	-11.148	-0.084	-10.964	-0.037	-11.037	-0.507			-11.468	0	-10.62	0.321	-11.108	0.659	-11.414	0.514	-11.056	0.281	-10.593	-0.32	-11.025	0.295			-11.741	0	-11.625	0.084	-11.172	0.475	-11.034	0.089	-11.414	-0.227	-11.083	0.081	-11.224	-0.152
	-10.746	0	-9.938	-0.149	-10.126	-0.365	-9.829	-0.214	-10.148	-0.771	-9.964	-0.116	-10.037	-1.619			-10.468	0	-9.62	-0.272	-10.108	0.16	-10.414	0.027	-10.056	-0.177	-9.593	0.275	-10.025	0.242			-10.742	0	-10.626	0.675	-10.172	-0.01	-10.034	0.214	-10.415	-0.267	-10.083	-0.284	-10.224	-0.06
	-9.746	0	-8.938	-0.599	-9.126	-0.179	-8.829	-0.128	-9.148	-0.049	-8.964	0.022	-9.037	-0.776			-9.468	0	-8.62	-0.175	-9.108	-0.11	-9.414	-0.087	-9.057	-0.596	-8.594	-0.314	-9.025	-0.298			-9.742	0	-9.626	0.221	-9.172	-0.345	-9.034	-0.271	-9.415	0.117	-9.083	-0.15	-9.225	-0.242
	-8.746	0	-7.938	0.041	-8.126	-0.039	-7.83	0.942	-8.148	-0.445	-7.964	0.805	-8.038	-0.129			-8.469	0	-7.621	0.179	-8.109	-0.217	-8.415	-0.527	-8.057	-0.626	-7.594	0.681	-8.026	0.107			-8.742	0	-8.626	-0.036	-8.172	-0.667	-8.034	-0.489	-8.415	0.171	-8.083	-0.083	-8.225	-0.36
	-7.746	0	-6.939	0.423	-7.126	0.143	-6.83	1.113	-7.148	0.309	-6.965	0.004	-7.038	0.604			-7.469	0	-6.621	0.152	-7.109	0.177	-7.415	0.173	-7.057	0.133	-6.594	0.322	-7.026	0.012			-7.742	0	-7.626	-0.318	-7.173	-0.124	-7.035	-0.613	-7.415	0.061	-7.084	-0.668	-7.225	0.028
	-6.747	0	-5.939	-0.097	-6.127	0.18	-5.83	0.578	-6.149	-0.192	-5.965	0.418	-6.038	0.966			-6.469	0	-5.621	0.079	-6.109	0.459	-6.415	0.525	-6.057	0.264	-5.594	-0.423	-6.026	0.14			-6.743	0	-6.627	0.059	-6.173	-0.103	-6.035	0.446	-6.415	-0.203	-6.084	0.384	-6.225	1.067
	-5.747	0	-4.939	0.228	-5.127	-0.337	-4.83	-0.583	-5.149	-0.278	-4.965	-0.505	-5.038	-0.462			-5.469	0	-4.621	-0.278	-5.11	-0.307	-5.415	-0.158	-5.057	-0.256	-4.595	-0.46	-5.026	-0.435			-5.743	0	-5.627	0.49	-5.173	0.354	-5.035	0.293	-5.416	0.79	-5.084	0.26	-5.226	0.618
	-4.747	0	-3.939	0.929	-4.127	0.112	-3.83	-0.238	-4.149	0.37	-3.966	0.185	-4.038	0.293			-4.47	0	-3.621	-0.133	-4.11	0.004	-4.415	-0.369	-4.058	0.307	-3.595	0.38	-4.026	0.159			-4.743	0	-4.627	-0.533	-4.173	-0.341	-4.035	-0.626	-4.416	-0.162	-4.084	-0.288	-4.226	-0.715
	-3.747	0	-2.94	-0.199	-3.127	0.2	-2.831	-0.103	-3.149	-0.122	-2.966	0.05	-3.039	0.347			-3.47	0	-2.622	0.083	-3.11	-0.513	-3.416	-0.125	-3.058	-0.229	-2.595	0.092	-3.027	-0.434			-3.743	0	-3.627	-0.249	-3.174	0.102	-3.036	0.062	-3.416	-0.442	-3.085	0.388	-3.226	0.167
	-2.748	0	-1.94	0.081	-2.127	0.112	-1.831	-0.103	-2.15	0.37	-1.966	0.126	-2.039	0.347			-2.47	0	-1.622	0.083	-2.11	-0.036	-2.416	-0.125	-2.058	-0.025	-1.595	0.38	-2.027	-0.17			-2.744	0	-2.628	-0.004	-2.174	0.102	-2.036	0.051	-2.417	-0.162	-2.085	0.202	-2.226	0.139
	-1.748	0	-0.94	0.081	-1.112	0.2	-0.831	0.594	-1.15	0.398	-0.966	0.126	-1.039	0.553			-1.47	0	-0.622	0.602	-1.095	-0.036	-1.416	0.145	-1.058	-0.025	-0.595	0.39	-1.027	-0.17			-1.744	0	-1.628	-0.004	-1.158	0.247	-1.036	0.062	-1.417	-0.029	-1.085	0.388	-1.226	0.167
	-0.748	0	0.06	2.653	-0.112	0.552	0.169	0.594	-0.15	0.398	0.033	0.126	-0.04	0.553			-0.47	0	0.378	0.93	-0.095	0.633	-0.417	0.145	-0.059	0.27	0.404	0.39	-0.028	0.832			-0.744	0	-0.628	0.098	-0.159	0.264	-0.036	0.115	-0.417	-0.029	-0.085	0.202	-0.227	0.321
	0.252	0	1.059	6.143	0.887	3.448	1.168	0.441	0.85	-0.503	1.033	-2.02	0.96	-3.607			0.529	0	1.377	1.238	0.905	0.959	0.583	-0.673	0.941	-0.025	1.404	-0.811	0.972	-0.17			0.256	0	0.372	4.515	0.841	3.171	0.963	1.841	0.583	0.297	0.914	0.117	0.773	0.139
	1.252	0	2.059	9.886	1.887	4.063	2.168	0.441	1.849	-1.585	2.033	-2.02	1.96	-3.607			1.529	0	2.377	0.93	1.904	0.959	1.583	-0.673	1.941	0.136	2.404	-0.971	1.972	-0.242			1.256	0	1.371	5.249	1.841	3.171	1.963	1.841	1.583	-0.324	1.914	-0.36	1.773	-0.617
	2.251	0	3.059	12.192	2.887	4.381	3.168	2.231	2.849	-0.503	3.033	-0.851	2.96	-3.464			2.529	0	3.377	0.93	2.904	0.959	2.583	-0.673	2.941	0.136	3.404	-0.971	2.972	-0.242			2.255	0	2.371	5.249	2.841	3.171	2.963	1.841	2.582	-0.085	2.914	0.117	2.772	-0.617
	3.251	0	4.059	12.192	3.887	4.381	4.168	2.231	3.849	-1.585	4.033	-0.851	3.959	-3.464			3.529	0	4.377	0.645	3.904	0.801	3.583	0.068	3.94	0.136	4.403	-1.047	3.971	-0.242			3.255	0	3.371	5.229	3.84	2.496	3.963	0.983	3.582	-0.324	3.914	-0.465	3.772	-0.617
	4.251	0	5.059	15.225	4.887	7.119	5.167	2.438	4.849	0.353	5.032	-0.553	4.959	-3.244			4.528	0	5.376	0.802	4.904	0.098	4.582	-0.706	4.94	-0.759	5.403	-1.168	4.971	-1.03			4.255	0	4.371	5.229	4.84	2.225	4.963	0.691	4.582	-0.085	4.913	0.183	4.772	-0.853
	5.251	0	6.058	16.519	5.886	7.491	6.167	2.929	5.848	-0.255	6.032	-0.352	5.959	-3.124			5.528	0	6.376	0.692	5.903	0.493	5.582	-0.5	5.94	0.129	6.403	-0.603	5.971	-0.926			5.255	0	5.371	5.204	5.84	2.505	5.962	1.103	5.582	-0.115	5.913	-0.628	5.772	-0.771
	6.25	0	7.058	17.724	6.886	8.257	7.167	3.473	6.848	0.244	7.032	-0.955	6.959	-3.332			6.528	0	7.376	0.401	6.903	-0.523	6.582	-0.178	6.939	-0.487	7.403	-0.523	6.971	-1.646			6.254	0	6.37	5.069	6.84	1.844	6.962	0.907	6.581	0.449	6.913	-0.332	6.771	-0.339
	7.25	0	8.058	20.28	7.886	10.065	8.167	4.393	7.848	1.198	8.032	-0.387	7.958	-2.848			7.528	0	8.376	0.617	7.903	0.315	7.582	-0.334	7.939	-0.04	8.402	-0.828	7.971	-0.455			7.254	0	7.37	5.284	7.84	2.125	7.962	0.401	7.581	-0.141	7.913	-0.524	7.771	-0.45
	8.25	0	9.058	20.883	8.886	10.784	9.166	5.448	8.848	1.676	9.031	0.743	8.958	-2.277			8.527	0	9.375	0.979	8.903	0.398	8.581	-0.626	8.939	-0.408	9.402	-0.812	8.97	-0.779			8.254	0	8.37	5.135	8.839	2.254	8.962	0.29	8.581	-0.124	8.912	-0.489	8.771	-0.355
	9.25	0	10.057	21.458	9.885	10.645	10.166	4.239	9.847	0.966	10.031	-0.113	9.958	-2.831			9.527	0	10.375	-0.009	9.903	0.166	9.581	-0.318	9.939	-0.125	10.402	-0.958	9.97	-0.572			9.254	0	9.37	5.475	9.839	1.961	9.961	1.258	9.581	0.49	9.912	-0.416	9.771	-1.009
	10.249	0	11.057	21.913	10.885	10.563	11.166	4.976	10.863	1.469	11.031	0.028	10.958	-2.7			10.527	0	11.375	0.098	10.902	-0.487	10.581	0.289	10.954	-0.933	11.402	-1.325	10.97	-1.472			10.253	0	10.369	5.2	10.839	1.789	10.961	0.103	10.596	-0.111	10.912	-1.131	10.77	-1.556
	11.249	0	12.057	23.609	11.885	11.655	12.166	5.474	11.863	1.082	12.031	0.583	11.958	-2.017			11.527	0	12.375	0.213	11.902	-0.322	11.581	-0.511	11.954	-0.391	12.401	-1.515	11.97	-0.932			11.253	0	11.369	5.223	11.839	1.419	11.961	-0.351	11.596	0.149	11.912	-1.634	11.77	-2.345
	12.249	0	13.057	24.065	12.885	12.824	13.166	5.832	12.862	2.341	13.03	0.201	12.957	-2.522			12.526	0	13.375	-0.093	12.902	-0.452	12.58	-0.694	12.954	-0.681	13.401	-1.164	12.969	-1.24			12.253	0	12.369	4.612	12.838	1.796	12.961	-0.401	12.596	-0.404	12.911	-0.854	12.77	-1.53
	13.249	0	14.056	24.973	13.884	12.397	14.165	5.836	13.862	1.08	14.03	0.202	13.957	-2.882			13.526	0	14.374	1.209	13.902	0.099	13.58	-0.704	13.953	-0.569	14.401	-0.355	13.969	-0.857			13.253	0	13.369	4.551	13.838	1.75	13.96	0.38	13.595	-0.296	13.911	-1.067	13.77	-1.018
	14.248	0	15.056	25.666	14.884	13.85	15.165	5.712	14.862	1.877	15.03	0.855	14.957	-1.92			14.526	0	15.374	-0.327	14.901	0.439	14.58	0.297	14.953	0.421	15.401	-0.849	14.969	-0.791			14.253	0	14.368	5.566	14.838	2.433	14.96	0.976	14.595	0.063	14.911	-0.698	14.769	-1.028
	15.248	0	16.056	26.799	15.884	13.634	16.165	6.06	15.862	2.068	16.03	0.798	15.957	-2.445			15.526	0	16.374	-0.124	15.901	0.084	15.58	-0.564	15.953	-0.53	16.401	-0.93	15.969	-1.293			15.252	0	15.368	5.072	15.838	2.649	15.96	0.284	15.595	-0.052	15.911	-1.141	15.769	-0.804
	16.248	0	17.056	26.791	16.884	13.694	17.165	5.862	16.862	1.377	17.03	0.694	16.956	-2.396			16.525	0	17.374	0.258	16.901	-0.73	16.579	-0.97	16.953	-0.215	17.4	-0.834	16.968	-1.131			16.252	0	16.368	4.754	16.837	1.7	16.96	0.667	16.595	-0.685	16.911	-0.869	16.769	-1.022
	17.248	0	18.055	27.659	17.883	14.532	18.164	7.328	17.861	1.385	18.029	0.618	17.972	-2.308			17.525	0	18.373	0.88	17.901	0.049	17.579	-0.411	17.953	-0.022	18.4	-0.273	17.984	-0.347			17.252	0	17.368	5.296	17.837	2.363	17.959	1.494	17.594	-0.216	17.91	-0.535	17.784	-0.641
	18.248	0	19.055	28.46	18.883	15.676	19.164	7.785	18.861	2.514	19.029	1.231	18.972	-1.51			18.525	0	19.373	0.046	18.9	0.067	18.579	0.001	18.952	0.25	19.4	-0.732	18.984	-0.271			18.252	0	18.367	5.701	18.837	1.699	18.959	0.003	18.594	-0.376	18.91	-1.204	18.784	-1.429
	19.247	0	20.071	28.955	19.883	15.396	20.164	7.926	19.861	2.488	20.029	1.299	19.971	-1.478			19.525	0	20.388	-0.522	19.9	-0.227	19.579	-0.563	19.952	-0.26	20.4	-0.671	19.983	-0.839			19.251	0	19.367	4.31	19.837	1.987	19.959	-0.071	19.594	-0.35	19.91	-1.237	19.784	-1.504
	20.247	0	21.07	28.723	20.883	15.434	21.164	7.429	20.861	2.64	21.029	0.799	20.971	-2.087			20.525	0	21.388	0.271	20.9	-0.587	20.579	-1.09	20.952	-0.876	21.399	-0.956	20.983	-1.006			20.251	0	20.383	4.53	20.836	1.651	20.959	-0.365	20.594	-0.585	20.91	-1.232	20.784	-1.251
	21.247	0	22.07	29.189	21.883	15.991	22.163	8.6	21.86	2.578	22.028	0.753	21.971	-2.253			21.524	0	22.388	0.952	21.9	-0.072	21.578	-0.727	21.952	-0.853	22.399	-0.813	21.983	-0.908			21.251	0	21.382	5.246	21.836	1.755	21.958	-0.224	21.593	-0.628	21.909	-1.238	21.783	-1.183
	22.247	0	23.07	29.454	22.882	16.347	23.163	8.056	22.86	2.821	23.028	0.844	22.971	-2.212			22.524	0	23.388	-0.195	22.899	0.693	22.578	-0.074	22.952	-0.119	23.399	-0.416	22.983	-0.455			22.251	0	22.382	5.537	22.836	2.351	22.958	1.063	22.593	0.335	22.909	-0.467	22.783	-0.854
	23.246	0	24.07	29.316	23.882	16.389	24.163	8.441	23.86	2.613	24.028	0.134	23.97	-1.974			23.524	0	24.388	-0.41	23.899	-0.264	23.578	-1.406	23.951	-0.635	24.399	-1.024	23.982	-1.004			23.25	0	23.382	6.177	23.836	2.213	23.958	0.741	23.593	0.297	23.909	-0.544	23.783	-0.767
	24.246	0	25.069	30.051	24.882	17.208	25.163	8.525	24.86	3.284	25.028	2.073	24.97	-1.669			24.524	0	25.387	-0.229	24.899	-0.715	24.578	-0.784	24.951	-0.984	25.398	-1.001	24.982	-1.566			24.25	0	24.382	5.57	24.835	2.075	24.958	0.122	24.593	0.224	24.909	-1.428	24.783	-1.014
	25.246	0	26.069	29.985	25.882	16.627	26.162	9.268	25.859	2.924	26.027	1.097	25.97	-2.549			25.523	0	26.387	0.281	25.899	-0.37	25.577	-0.776	25.951	-1.101	26.398	-0.925	25.982	-1.197			25.25	0	25.381	4.676	25.835	1.545	25.958	-0.19	25.593	-0.5	25.908	-0.932	25.783	-1.214
	26.246	0	27.069	30.084	26.881	17.569	27.162	9.661	26.859	3.52	27.027	0.996	26.97	-1.53			26.523	0	27.387	0.396	26.899	-0.117	26.577	-0.688	26.951	-0.909	27.398	-0.553	26.982	0.029			26.25	0	26.381	5.108	26.835	1.455	26.958	0.577	26.593	0.008	26.908	-0.281	26.782	-0.747
	27.245	0	28.069	30.947	27.881	18.09	28.162	9.463	27.859	3.229	28.027	0.712	27.969	-1.941			27.523	0	28.387	0.362	27.898	-0.055	27.577	-0.718	27.95	-0.547	28.398	-0.824	27.981	-0.421			27.249	0	27.381	4.907	27.835	1.616	27.957	1.008	27.592	-0.712	27.908	-0.498	27.782	-1.176
	28.245	0	29.068	31.929	28.881	18.792	29.162	10.283	28.859	4.188	29.027	1.588	28.969	-0.598			28.523	0	29.386	0.336	28.898	0.418	28.577	-0.123	28.95	-0.081	29.397	-0.956	28.981	-0.177			28.249	0	28.381	5.008	28.834	2.174	28.957	0.401	28.592	0.099	28.908	-0.656	28.782	-0.81
	29.245	0	30.068	30.809	29.881	18.464	30.161	9.008	29.858	2.754	30.026	1.048	29.969	-1.606			29.522	0	30.386	-0.188	29.898	-0.972	29.577	-0.872	29.95	-1.491	30.397	-1.334	29.981	-1.728			29.249	0	29.38	4.862	29.834	1.699	29.957	0.814	29.592	-0.442	29.907	-0.955	29.782	-0.991
	30.245	0	31.068	31.641	30.88	17.418	31.177	9.405	30.858	2.938	31.026	0.739	30.969	-2.998			30.522	0	31.386	0.486	30.898	-0.225	30.576	-0.681	30.949	-0.827	31.397	-0.524	30.981	-1.374			30.249	0	30.38	5.874	30.834	1.877	30.972	1.312	30.591	0.567	30.907	-0.353	30.781	-0.907
	31.244	0	32.068	31.979	31.88	18.104	32.177	9.154	31.858	3.602	32.026	0.631	31.968	-1.557			31.522	0	32.386	1.065	31.897	0.145	31.592	-0.021	31.949	0.024	32.397	-0.288	31.98	-0.499			31.248	0	31.38	5.661	31.834	1.693	31.972	0.202	31.591	0.499	31.907	-0.153	31.781	-0.96
	32.244	0	33.068	31.529	32.88	19.47	33.177	9.924	32.858	3.818	33.026	1.707	32.968	-2.67			32.522	0	33.385	0.242	32.897	0.943	32.591	-0.499	32.949	-0.304	33.396	-0.897	32.98	-0.671			32.248	0	32.38	5.06	32.834	1.907	32.972	0.419	32.591	-0.378	32.907	-0.652	32.781	-1.054
	33.244	0	34.067	31.897	33.88	18.271	34.176	9.406	33.857	3.578	34.025	0.338	33.968	-2.125			33.521	0	34.385	-0.296	33.897	-0.812	33.591	-1.072	33.949	-1.218	34.396	-1.152	33.98	-1.748			33.248	0	33.38	4.52	33.833	1.497	33.971	0.741	33.591	-0.801	33.907	-0.634	33.781	-1.136
	34.244	0	35.067	32.758	34.879	20.128	35.176	9.913	34.857	4.173	35.025	1.619	34.968	-1.844			34.521	0	35.385	-0.482	34.897	-0.161	34.591	-0.753	34.948	-1.035	35.396	-1.253	34.98	-1.065			34.248	0	34.379	5.444	34.833	1.351	34.971	1.01	34.59	0.295	34.906	-1.037	34.78	-0.47
	35.244	0	36.067	33.124	35.879	20.229	36.176	10.738	35.857	3.885	36.025	2.117	35.967	-1.298			35.521	0	36.385	-0.253	35.896	-0.43	35.591	0.028	35.948	-0.735	36.396	-1.199	35.98	-0.881			35.248	0	35.379	5.033	35.833	1.341	35.971	0.637	35.59	-0.332	35.906	-0.911	35.78	-0.834
	36.243	0	37.067	32.265	36.879	20.196	37.175	10.854	36.857	4.802	37.025	1.776	36.967	-1.732			36.521	0	37.384	-0.084	36.896	0.195	36.59	-0.553	36.948	-0.438	37.396	-0.407	36.979	-0.555			36.247	0	36.379	4.889	36.833	1.965	36.971	0.54	36.59	-0.636	36.906	-1.26	36.78	-0.875
	37.243	0	38.066	33.827	37.879	19.065	38.175	10.2	37.856	3.853	38.04	2.029	37.967	-1.3			37.52	0	38.384	-0.179	37.896	0.417	37.59	0.01	37.948	-0.328	38.411	-1.049	37.979	-0.424			37.247	0	37.379	5.226	37.832	1.217	37.97	0.429	37.59	-0.035	37.921	-1.375	37.78	-0.954
	38.243	0	39.066	33.219	38.878	20.222	39.175	11.244	38.856	4.641	39.04	1.717	38.967	-0.812			38.52	0	39.384	-0.12	38.896	-0.637	38.59	-0.864	38.948	-0.903	39.411	-0.429	38.979	-1.391			38.247	0	38.378	5.199	38.832	2.014	38.97	0.912	38.59	-0.109	38.921	-0.537	38.779	-1.08
	39.243	0	40.066	33.833	39.878	19.979	40.175	11.081	39.856	4.045	40.04	2.35	39.967	-1.568			39.52	0	40.384	0.094	39.895	0.207	39.59	-0.392	39.947	-0.521	40.41	-0.29	39.979	-0.363			39.247	0	39.378	5.508	39.832	1.948	39.97	-0.197	39.589	0.583	39.921	-0.711	39.779	-0.424
	40.242	0	41.066	34.051	40.878	20.147	41.175	10.938	40.856	5.145	41.039	2.373	40.966	-1.434			40.52	0	41.383	-0.258	40.895	-0.488	40.589	-0.857	40.947	-0.344	41.41	-0.805	40.978	-1.186			40.246	0	40.378	5.171	40.832	2.304	40.97	1.082	40.589	-0.428	40.92	-0.5	40.779	-0.258
	41.258	0	42.065	33.226	41.878	20.091	42.174	10.674	41.856	4.332	42.039	1.007	41.966	-1.702			41.535	0	42.383	0.319	41.895	0.012	41.589	-0.203	41.947	-0.684	42.41	-0.519	41.978	-0.314			41.262	0	41.378	5.856	41.831	2.19	41.969	1.282	41.589	0.319	41.92	-0.64	41.779	-0.401
	42.257	0	43.065	34.294	42.878	21.057	43.174	10.876	42.855	4.752	43.039	1.773	42.966	-1.857			42.535	0	43.383	0.165	42.895	0.508	42.589	0.366	42.947	-0.017	43.41	-0.606	42.978	-0.384			42.261	0	42.377	5.894	42.831	2.268	42.969	0.935	42.589	0.38	42.92	-0.504	42.778	-0.124
	43.257	0	44.065	33.562	43.877	20.707	44.174	11.322	43.855	4.784	44.039	1.282	43.966	-1.689			43.535	0	44.383	-0.327	43.895	0.017	43.589	0.046	43.946	-0.014	44.41	-0.725	43.978	-0.315			43.261	0	43.377	5.974	43.831	1.357	43.969	0.717	43.588	-0.262	43.92	-1.06	43.778	-0.309
	44.257	0	45.065	34.488	44.877	20.665	45.174	11.628	44.855	5.085	45.038	2.116	44.965	-1.057			44.534	0	45.383	-0.469	44.894	-0.486	44.588	-0.078	44.946	-0.765	45.409	-1.055	44.977	-0.697			44.261	0	44.377	5.189	44.831	2.35	44.969	0.915	44.588	0.267	44.92	-0.226	44.778	-0.293
	45.257	0	46.065	34.099	45.877	20.545	46.173	11.423	45.855	4.129	46.038	1.362	45.965	-1.49			45.534	0	46.383	0.178	45.894	0.321	45.588	-0.853	45.946	-0.7	46.409	-0.397	45.977	-0.529			45.261	0	45.377	5.916	45.83	2.107	45.968	0.3	45.588	0.281	45.919	-0.812	45.778	-0.667
	46.257	0	47.064	34.795	46.877	21.064	47.173	11.31	46.854	4.622	47.038	1.555	46.965	-2.051			46.534	0	47.382	-0.156	46.894	0.266	46.588	-0.163	46.946	-0.411	47.409	-0.663	46.977	-0.636			46.261	0	46.377	5.92	46.83	1.873	46.968	0.828	46.588	0.495	46.919	-0.306	46.778	-0.081
	47.256	0	48.064	35.779	47.876	21.833	48.173	12.547	47.854	5.293	48.038	2.618	47.965	-1.372			47.534	0	48.382	0.753	47.894	0.329	47.588	-0.479	47.945	-0.498	48.409	-0.251	47.977	-0.271			47.26	0	47.376	5.672	47.83	2.334	47.968	0.696	47.587	-0.366	47.919	-1.148	47.777	-0.748
	48.256	0	49.064	35.192	48.876	21.79	49.173	13.023	48.854	5.508	49.038	1.393	48.964	-0.661			48.534	0	49.382	-1.159	48.893	-0.117	48.588	-0.239	48.945	-0.206	49.408	-0.989	48.976	-0.576			48.26	0	48.376	5.917	48.83	2.691	48.968	0.248	48.587	-0.39	48.919	-1.006	48.777	-0.841
	49.256	0	50.063	34.972	49.876	21.568	50.172	10.745	49.854	5.597	50.037	2.344	49.964	-1.945			49.533	0	50.381	-0.699	49.893	-0.667	49.588	-1.151	49.945	-1.043	50.408	-1.091	49.976	-0.858			49.26	0	49.376	4.834	49.829	1.145	49.967	0.064	49.587	-0.767	49.918	-1.658	49.777	-1.18
	50.256	0	51.063	34.951	50.876	21.837	51.172	11.992	50.853	5.114	51.037	2.15	50.964	-1.466			50.533	0	51.381	0.08	50.893	-0.658	50.587	-1.221	50.945	-1.228	51.408	-1.069	50.976	-0.464			50.26	0	50.375	5.224	50.829	2.427	50.967	0.6	50.587	0.539	50.918	-0.142	50.777	-0.18
	51.255	0	52.063	35.711	51.875	21.614	52.172	12.692	51.853	5.556	52.037	2.854	51.964	-0.892			51.533	0	52.381	0.304	51.893	-0.481	51.587	-0.62	51.944	-0.486	52.408	-0.702	51.976	-0.46			51.259	0	51.375	5.874	51.829	1.407	51.967	0.171	51.586	0.122	51.918	-0.632	51.776	-0.146
	52.255	0	53.063	34.835	52.875	20.994	53.172	13.02	52.853	5.656	53.037	2.273	52.963	-1.097			52.533	0	53.381	0.301	52.892	0.149	52.587	-0.169	52.944	-0.079	53.407	-0.322	52.975	-0.389			52.259	0	52.375	4.996	52.829	1.662	52.967	-0.304	52.586	-0.761	52.918	-1.11	52.776	-0.972
	53.255	0	54.063	34.172	53.891	21.51	54.171	12.959	53.853	4.544	54.036	1.058	53.963	-1.29			53.532	0	54.38	0.121	53.908	0.283	53.587	0.362	53.944	0.023	54.407	-0.211	53.975	-0.223			53.259	0	53.375	5.545	53.844	1.792	53.967	0.052	53.586	0.284	53.917	-0.734	53.776	-0.264
	54.255	0	55.062	35.34	54.89	21.899	55.171	12.173	54.853	5.742	55.036	1.926	54.963	-2.055			54.532	0	55.38	0.578	54.907	0.124	54.586	0.54	54.944	0.445	55.407	-0.515	54.975	-0.461			54.259	0	54.375	5.563	54.844	1.864	54.966	0.335	54.586	-0.122	54.917	-0.219	54.776	-1.114
	55.254	0	56.062	34.775	55.89	21.249	56.171	12.805	55.852	4.98	56.036	1.968	55.963	-0.824			55.532	0	56.38	0.129	55.907	0.519	55.586	0.334	55.944	-0.058	56.407	-0.709	55.975	-0.31			55.258	0	55.374	5.729	55.844	2.134	55.966	0.66	55.585	-0.726	55.917	-0.617	55.775	-0.587
	56.254	0	57.062	36.054	56.89	22.124	57.171	13.116	56.852	5.993	57.036	2.569	56.963	-1.215			56.532	0	57.38	-0.734	56.907	-0.073	56.586	-0.394	56.943	-0.93	57.406	-0.304	56.975	-0.79			56.258	0	56.374	5.038	56.843	1.368	56.966	-0.155	56.585	-0.119	56.917	-0.46	56.775	-0.461
	57.254	0	58.062	35.69	57.89	22.266	58.17	13.056	57.852	5.873	58.035	1.692	57.962	-1.04			57.531	0	58.38	-0.157	57.907	-0.106	57.586	-0.768	57.943	-0.517	58.406	-0.604	57.974	-0.508			57.258	0	57.374	5.052	57.843	1.649	57.966	0.055	57.585	-0.005	57.916	-1.075	57.775	-0.35
	58.254	0	59.061	36.309	58.889	22.793	59.17	12.783	58.852	5.239	59.035	2.013	58.962	-1.012			58.531	0	59.379	0.174	58.907	-0.124	58.585	-0.679	58.943	-0.057	59.406	-0.043	58.974	-0.594			58.258	0	58.374	5.294	58.843	1.766	58.965	0.427	58.585	-0.457	58.916	-0.715	58.775	-0.894
	59.253	0	60.061	36.742	59.889	22.45	60.17	12.947	59.851	6.35	60.035	2.902	59.962	-1.702			59.531	0	60.379	0.433	59.906	0.36	59.585	-0.056	59.943	0	60.406	-0.555	59.974	0.345			59.257	0	59.373	5.596	59.843	2.241	59.965	0.698	59.584	0.202	59.916	-0.289	59.774	-0.231
	60.253	0	61.061	35.911	60.889	22.22	61.17	13.69	60.851	5.986	61.035	2.13	60.962	-0.999			60.531	0	61.379	-0.076	60.906	0.613	60.585	-0.156	60.942	0.19	61.405	0.055	60.974	0.025			60.257	0	60.373	5.638	60.842	1.506	60.965	0.259	60.584	-0.192	60.916	-0.667	60.774	-0.922
	61.253	0	62.061	36.696	61.889	22.471	62.17	13.682	61.851	6.26	62.034	2.766	61.961	-1.546			61.53	0	62.379	0.214	61.906	0.957	61.585	0.371	61.942	0.192	62.405	-0.026	61.973	0.41			61.257	0	61.373	4.74	61.842	1.904	61.965	-0.387	61.584	-0.459	61.916	-0.867	61.774	-0.778
	62.253	0	63.06	36.099	62.889	22.304	63.169	13.944	62.851	5.885	63.034	2.517	62.961	-0.629			62.53	0	63.378	0.012	62.906	0.346	62.584	-0.132	62.942	-0.371	63.405	-1.002	62.973	0.331			62.257	0	62.373	4.438	62.842	1.432	62.964	0.048	62.584	-0.689	62.915	-0.971	62.774	-0.52
	63.253	0	64.06	36.143	63.888	22.518	64.169	13.553	63.85	5.7	64.034	2.587	63.961	-0.767			63.53	0	64.378	0.816	63.905	-0.042	63.584	-0.273	63.942	0.134	64.405	0.21	63.973	0.286			63.257	0	63.372	4.905	63.842	1.256	63.964	-0.185	63.584	-1.003	63.915	-1.262	63.774	-0.65
	64.252	0	65.06	36.395	64.888	22.968	65.169	13.3	64.85	6.37	65.034	2.26	64.961	-0.916			64.53	0	65.378	0.874	64.905	0.837	64.584	-0.106	64.941	0.212	65.405	-0.86	64.973	0.695			64.256	0	64.372	5.129	64.842	1.922	64.964	0.4	64.583	-0.633	64.915	-0.483	64.773	-0.671
	65.252	0	66.06	35.878	65.888	22.644	66.169	13.677	65.866	6.055	66.033	2.259	65.96	-0.053			65.53	0	66.378	-0.03	65.905	0.749	65.583	0.372	65.957	0.346	66.404	-0.24	65.972	-0.321			65.256	0	65.372	5.637	65.841	2.331	65.964	0.91	65.599	-0.496	65.915	-0.743	65.773	-0.399
	66.252	0	67.059	36.957	66.887	23.549	67.168	13.784	66.865	7.186	67.033	3.475	66.96	-1.105			66.529	0	67.377	-0.056	66.905	0.236	66.583	-0.034	66.957	-0.367	67.404	-0.183	66.972	-0.299			66.256	0	66.372	5.259	66.841	2.049	66.963	-0.009	66.598	-0.658	66.914	-1.279	66.773	-0.75
	67.252	0	68.059	37.575	67.887	23.135	68.168	14.253	67.865	7.196	68.033	2.872	67.96	-0.171			67.529	0	68.377	0.13	67.904	0.529	67.583	0.164	67.956	0.034	68.404	-0.59	67.972	0.23			67.256	0	67.371	5.008	67.841	1.922	67.963	0.506	67.598	-0.93	67.914	-0.586	67.773	-0.971
	68.251	0	69.059	36.217	68.887	22.786	69.168	13.743	68.865	5.864	69.033	1.989	68.96	-1.126			68.529	0	69.377	-0.274	68.904	0.181	68.583	0.153	68.956	0.041	69.404	-0.938	68.972	0.327			68.255	0	68.371	5.588	68.841	1.975	68.963	0.496	68.598	-0.129	68.914	-0.949	68.772	-0.342
	69.251	0	70.059	36.516	69.887	23.084	70.168	13.212	69.865	6.275	70.033	2.771	69.959	-1.773			69.529	0	70.377	-0.647	69.904	-0.148	69.583	-0.015	69.956	-0.09	70.403	-1.369	69.971	-0.857			69.255	0	69.371	5.306	69.84	1.331	69.963	0.206	69.598	-0.224	69.914	-1.102	69.772	-0.665
	70.251	0	71.059	36.559	70.887	23.016	71.168	14.12	70.864	7.017	71.032	2.568	70.975	-1.111			70.529	0	71.376	-0.207	70.904	-0.078	70.582	-1.047	70.956	-1.169	71.403	-0.241	70.987	-0.506			70.255	0	70.371	5.126	70.84	1.511	70.963	0.115	70.597	-0.775	70.913	-0.648	70.787	-0.447
	71.251	0	72.058	36.227	71.886	23.364	72.167	13.288	71.864	6.975	72.032	2.209	71.975	-3.996			71.528	0	72.376	0.062	71.903	0.474	71.582	0.098	71.955	-0.333	72.403	0.028	71.987	-0.164			71.255	0	71.371	4.638	71.84	2.283	71.962	0.104	71.597	-0.837	71.913	-0.779	71.787	-0.311
	72.25	0	73.058	37.188	72.886	23.41	73.167	14.004	72.864	6.226	73.032	2.748	72.974	-0.995			72.528	0	73.376	0.25	72.903	0.586	72.582	-0.038	72.955	-0.285	73.403	-0.235	72.986	0.3			72.254	0	72.37	5.055	72.84	1.444	72.962	0.258	72.597	-0.548	72.913	-1.299	72.787	-0.662
	73.25	0	74.058	38.567	73.886	23.864	74.167	14.995	73.864	7.31	74.032	3.561	73.974	0.201			73.528	0	74.376	0.363	73.903	0.946	73.582	0.535	73.955	0.46	74.402	0.076	73.986	0.773			73.254	0	73.37	4.969	73.839	2.165	73.962	0.557	73.597	-0.431	73.913	-0.879	73.787	-0.831
	74.25	0	75.058	38.578	74.886	24.526	75.167	14.61	74.863	7.099	75.031	3.79	74.974	0.015			74.527	0	75.375	0.108	74.903	0.492	74.581	0.082	74.955	0.184	75.402	-0.344	74.986	0.856			74.254	0	74.37	5.399	74.839	0.839	74.962	-0.451	74.597	-0.398	74.912	-0.909	74.787	-0.899
	75.25	0	76.073	38.931	75.885	25.201	76.166	15.412	75.863	8.424	76.031	3.568	75.974	0.981			75.527	0	76.391	-0.004	75.903	0.108	75.581	0.311	75.954	0.089	76.402	-0.83	75.986	0.716			75.254	0	75.37	5.041	75.839	0.952	75.961	-0.752	75.596	-1.542	75.912	-1.61	75.786	-1.258
	76.249	0	77.073	37.726	76.885	24.503	77.166	14.934	76.863	7.762	77.031	3.549	76.973	-2.22			76.527	0	77.391	0.274	76.902	-0.431	76.581	-0.47	76.954	-0.434	77.402	-0.558	76.985	-0.244			76.253	0	76.385	4.73	76.839	0.579	76.961	-0.434	76.596	-1.208	76.912	-1.868	76.786	-1.307
	77.249	0	78.072	37.656	77.885	23.231	78.166	14.457	77.863	6.18	78.031	3.164	77.973	0.008			77.527	0	78.39	0.255	77.902	0.619	77.581	0.217	77.954	0.204	78.402	0.021	77.985	0.575			77.253	0	77.385	4.461	77.838	1.113	77.961	-0.497	77.596	-0.751	77.912	-1.139	77.786	-1.071
	78.249	0	79.072	38.676	78.885	24.098	79.166	14.786	78.862	6.535	79.03	3.698	78.973	-0.452			78.527	0	79.39	0.475	78.902	0.822	78.58	-0.262	78.954	-0.053	79.401	0.078	78.985	0.243			78.253	0	78.384	4.946	78.838	1.918	78.961	-0.161	78.596	-0.715	78.912	-0.684	78.786	-0.452
	79.249	0	80.072	37.709	79.884	23.892	80.165	14.954	79.862	7.002	80.03	2.713	79.973	-1			79.526	0	80.39	0.38	79.902	1.513	79.58	0.549	79.953	0.522	80.401	-0.181	79.985	0.661			79.253	0	79.384	4.555	79.838	1.55	79.96	-0.928	79.595	-1.044	79.911	-1.729	79.786	-0.849
	80.249	0	81.072	37.439	80.884	23.803	81.165	14.857	80.862	6.8	81.03	2.95	80.972	-1.042			80.526	0	81.39	-0.734	80.901	0.195	80.58	0.135	80.953	-0.113	81.401	-0.669	80.984	0.015			80.253	0	80.384	4.894	80.838	1.437	80.96	-0.427	80.595	-0.7	80.911	-1.721	80.785	-0.825
	81.248	0	82.072	37.915	81.884	24.314	82.165	14.308	81.862	7.706	82.03	3.369	81.972	-3.035			81.526	0	82.389	-0.949	81.901	0.249	81.58	-0.306	81.953	-0.279	82.401	-1.037	81.984	-0.494			81.252	0	81.384	5.31	81.838	1.865	81.96	-0.372	81.595	-0.478	81.911	-1.564	81.785	-1.212
	82.248	0	83.071	38.001	82.884	23.766	83.165	15.191	82.862	6.72	83.029	2.966	82.972	-0.448			82.525	0	83.389	0.136	82.901	0.319	82.579	-0.929	82.953	-0.49	83.4	-0.416	82.984	0.059			82.252	0	82.384	4.528	82.837	1.858	82.96	-0.37	82.595	-0.977	82.911	-0.814	82.785	-0.034
	83.248	0	84.071	37.675	83.883	24.491	84.164	15.031	83.861	7.722	84.029	3.802	83.972	-1.09			83.525	0	84.389	0.366	83.901	0.179	83.579	-0.33	83.952	-0.32	84.4	-0.44	83.984	-0.314			83.252	0	83.383	5.041	83.837	1.833	83.959	0.15	83.594	-0.541	83.91	-0.936	83.785	0.015
	84.248	0	85.071	38.88	84.883	25.154	85.164	16.131	84.861	7.82	85.029	4.267	84.972	0.152			84.525	0	85.389	-0.165	84.9	0.538	84.579	-0.651	84.952	-0.136	85.4	-0.69	84.984	0.359			84.252	0	84.383	5.136	84.837	2.035	84.959	-0.077	84.594	-0.227	84.91	-0.994	84.784	-0.335
	85.247	0	86.071	38.684	85.883	24.999	86.179	16.018	85.861	8.733	86.029	3.67	85.971	0.385			85.525	0	86.388	0.286	85.9	0.46	85.579	-0.579	85.952	-0.309	86.4	-0.496	85.983	0.058			85.251	0	85.383	5.339	85.837	1.712	85.975	-0.041	85.594	-0.558	85.91	-1.737	85.784	-0.462
	86.247	0	87.07	38.943	86.883	25.487	87.179	15.675	86.861	8.536	87.029	3.541	86.971	-0.298			86.525	0	87.388	0.225	86.9	0.648	86.594	-0.303	86.952	-0.355	87.399	-0.338	86.983	0.438			86.251	0	86.383	4.533	86.836	1.936	86.974	-0.895	86.594	-0.313	86.91	-1.44	86.784	-1.132
	87.247	0	88.07	38.435	87.883	24.743	88.179	15.689	87.86	7.636	88.028	3.56	87.971	-0.236			87.524	0	88.388	0.862	87.9	0.679	87.594	0.163	87.952	-0.16	88.399	0.303	87.983	0.459			87.251	0	87.382	4.549	87.836	1.891	87.974	-0.377	87.593	-0.452	87.91	-0.827	87.784	-0.725
	88.247	0	89.07	39.118	88.882	25.089	89.179	15.315	88.86	7.993	89.028	4.61	88.971	-0.179			88.524	0	89.388	0.447	88.899	0.595	88.594	0.875	88.951	-0.041	89.399	-0.373	88.983	1.27			88.251	0	88.382	5.452	88.836	2.916	88.974	0.176	88.593	-0.38	88.909	-0.724	88.783	-0.039
	89.246	0	90.07	39.314	89.882	24.798	90.179	16.346	89.86	8.338	90.028	4.744	89.97	0.36			89.524	0	90.388	0.562	89.899	0.839	89.593	0.335	89.951	-0.374	90.399	-0.171	89.982	0.684			89.25	0	89.382	5.352	89.836	2.075	89.974	-0.48	89.593	-0.359	89.909	-0.799	89.783	-0.09
	90.246	0	91.069	38.633	90.882	24.735	91.178	15.387	90.86	8.443	91.028	3.079	90.97	0.008			90.524	0	91.387	0.48	90.899	0.599	90.593	0.29	90.951	0.476	91.398	-0.382	90.982	0.344			90.25	0	90.382	5.111	90.835	2.313	90.973	-0.186	90.593	-0.204	90.909	-0.959	90.783	-0.569
	91.246	0	92.069	39.122	91.882	25.104	92.178	15.666	91.859	8.02	92.027	4.333	91.97	0.203			91.523	0	92.387	0.265	91.899	0.294	91.593	-0.22	91.951	-0.138	92.398	-0.441	91.982	0.29			91.25	0	91.381	5.199	91.835	1.236	91.973	-0.593	91.593	-1.034	91.908	-1.635	91.782	-1.36
	92.246	0	93.069	39.337	92.881	25.584	93.178	16.832	92.859	8.274	93.027	4.681	92.97	0.862			92.523	0	93.387	-0.092	92.899	0.267	92.593	-0.276	92.95	0.392	93.398	-0.688	92.982	0.3			92.25	0	92.381	4.687	92.835	0.823	92.973	-0.427	92.592	-0.651	92.908	-1.633	92.782	-1.885
	93.245	0	94.069	39.207	93.881	25.151	94.178	15.642	93.859	8.963	94.043	4.967	93.97	-0.264			93.523	0	94.387	-0.007	93.898	0.096	93.592	-0.209	93.95	0.252	94.414	-0.483	93.982	-0.33			93.249	0	93.381	4.82	93.835	1.666	93.973	-0.006	93.592	-0.682	93.924	-1.055	93.782	-0.396
	94.245	0	95.068	39.178	94.881	24.821	95.177	16.269	94.859	8.115	95.042	4.087	94.969	0.606			94.523	0	95.386	0.156	94.898	0.363	94.592	-0.228	94.95	0.326	95.413	-0.203	94.981	0.309			94.249	0	94.381	5.108	94.834	1.525	94.972	0.27	94.592	-0.69	94.923	-0.955	94.782	-0.122
	95.245	0	96.068	39.32	95.881	25.356	96.177	16.087	95.858	9.273	96.042	4.679	95.969	0.364			95.522	0	96.386	-0.217	95.898	0.553	95.592	0.005	95.95	0.02	96.413	0.033	95.981	0.507			95.249	0	95.38	5.559	95.834	1.547	95.972	0.212	95.592	-0.4	95.923	-0.746	95.782	-0.409
	96.26	0	97.068	39.533	96.88	25.323	97.177	15.776	96.858	8.846	97.042	4.378	96.969	-0.01			96.538	0	97.386	0.434	96.898	0.258	96.592	-0.132	96.949	0.467	97.413	-0.554	96.981	0.778			96.264	0	96.38	5.344	96.834	1.622	96.972	-0.357	96.591	-0.578	96.923	-1.212	96.781	-0.037
	97.26	0	98.068	38.659	97.88	25.491	98.177	16.037	97.858	8.203	98.041	2.396	97.968	-0.202			97.538	0	98.386	0.63	97.897	0.475	97.592	-0.136	97.949	-0.015	98.412	-0.169	97.98	0.928			97.264	0	97.38	4.94	97.834	1.511	97.972	-0.454	97.591	-1.088	97.923	-1.454	97.781	-0.369
	98.26	0	99.068	38.114	98.88	24.903	99.176	14.539	98.858	7.6	99.041	3.475	98.968	-2.822			98.538	0	99.385	0.007	98.897	0.945	98.591	0.257	98.949	0.336	99.412	-0.935	98.98	1.033			98.264	0	98.38	4.687	98.834	1.883	98.972	-0.058	98.591	-1.153	98.922	-1.628	98.781	0.038
	99.26	0	100.067	39.634	99.88	24.69	100.176	16.169	99.857	7.156	100.041	4.089	99.968	-0.007			99.537	0	100.385	0.005	99.897	0.119	99.591	-0.73	99.949	-0.144	100.412	0.172	99.98	0.53			99.264	0	99.38	4.975	99.833	1.573	99.971	-0.191	99.591	-1.145	99.922	-0.988	99.781	-0.029
	100.259	0	101.067	39.629	100.879	26.038	101.176	15.811	100.857	8.951	101.041	5.049	100.968	0.401			100.537	0	101.385	0.401	100.897	0.474	100.591	0.239	100.948	0.508	101.412	-0.076	100.98	1.134			100.264	0	100.379	5.061	100.833	1.473	100.971	-0.335	100.59	-0.533	100.922	-0.987	100.78	-0.525
	101.259	0	102.067	39.564	101.879	25.14	102.176	16.151	101.857	9.067	102.041	4.11	101.968	0.188			101.537	0	102.385	0.115	101.896	0.756	101.591	0.426	101.948	0.234	102.411	-0.209	101.98	0.621			101.263	0	101.379	5.839	101.833	1.674	101.971	-0.2	101.59	-0.439	101.922	-1.168	101.78	-0.553
	102.259	0	103.067	39.132	102.879	25.744	103.175	16.597	102.857	8.568	103.04	4.031	102.967	0.421			102.536	0	103.384	0.487	102.896	1.349	102.59	0.287	102.948	0.463	103.411	0.107	102.979	0.923			102.263	0	102.379	5.646	102.833	2.194	102.971	-0.315	102.59	-0.086	102.921	-1.151	102.78	0.144
	103.259	0	104.066	39.328	103.879	26.067	104.175	16.021	103.857	8.013	104.04	3.691	103.967	-1.468			103.536	0	104.384	0.261	103.896	1.039	103.59	0.874	103.948	0.705	104.411	-0.433	103.979	0.974			103.263	0	103.379	5.46	103.832	2.175	103.97	-0.351	103.59	-0.708	103.921	-1.246	103.78	-0.166
	104.258	0	105.066	39.367	104.879	25.396	105.175	16.643	104.856	8.372	105.04	4.871	104.967	0.761			104.536	0	105.384	0.594	104.896	0.805	104.59	0.235	104.948	0.414	105.411	0.108	104.979	1.121			104.262	0	104.378	4.988	104.832	1.912	104.97	-0.12	104.589	-0.84	104.921	-1.43	104.779	0.211
	105.258	0	106.066	39.075	105.878	25.766	106.175	16.388	105.856	9.025	106.04	3.875	105.967	0.726			105.536	0	106.384	0.023	105.895	1.223	105.59	0.963	105.947	0.96	106.411	-0.477	105.979	1.265			105.262	0	105.378	5.589	105.832	1.584	105.97	-0.36	105.589	-0.609	105.921	-1.382	105.779	-0.174
	106.258	0	107.066	38.948	106.878	25.467	107.175	16.428	106.856	7.917	107.039	4.589	106.966	0.166			106.536	0	107.384	-0.122	106.895	0.595	106.589	0.723	106.947	-0.228	107.41	-0.608	106.978	0.339			106.262	0	106.378	5.543	106.832	1.796	106.97	-0.656	106.589	-0.59	106.921	-1.193	106.779	-0.177
	107.258	0	108.065	39.144	107.878	25.63	108.174	16.652	107.856	8.511	108.039	3.589	107.966	0.127			107.535	0	108.383	0.039	107.895	0.714	107.589	0.773	107.947	0.732	108.41	0.134	107.978	0.756			107.262	0	107.378	5.491	107.831	2.064	107.969	-0.018	107.589	-0.125	107.92	-1.101	107.779	-0.363
	108.258	0	109.065	39.989	108.893	26.209	109.174	16.564	108.855	8.413	109.039	4.523	108.966	-0.889			108.535	0	109.383	0.121	108.91	1.275	108.589	0.398	108.947	0.581	109.41	0.007	108.978	1.071			108.262	0	108.377	5.369	108.847	1.6	108.969	-0.65	108.588	-0.532	108.92	-1.523	108.779	-0.803
	109.257	0	110.065	39.081	109.893	26.155	110.174	16.887	109.855	8.084	110.039	4.55	109.966	0.389			109.535	0	110.383	-0.288	109.91	0.247	109.589	0.718	109.946	0.498	110.41	-0.246	109.978	1.058			109.261	0	109.377	5.103	109.847	1.98	109.969	-0.07	109.588	-0.797	109.92	-1.845	109.778	-0.361
	110.257	0	111.065	39.178	110.893	25.211	111.174	16.488	110.855	7.854	111.038	3.666	110.965	-0.146			110.535	0	111.383	0.061	110.91	0.062	110.588	0.419	110.946	0.246	111.409	0.044	110.977	0.468			110.261	0	110.377	5.166	110.846	1.624	110.969	-0.618	110.588	-0.644	110.92	-1.09	110.778	-0.477
	111.257	0	112.064	39.784	111.892	25.345	112.173	16.96	111.855	7.975	112.038	4.638	111.965	0.979			111.534	0	112.382	0.309	111.91	0.815	111.588	0.264	111.946	0.468	112.409	-0.146	111.977	1.062			111.261	0	111.377	6.028	111.846	2.464	111.968	0.313	111.588	0.031	111.919	-0.964	111.778	0.365
	112.257	0	113.064	40.251	112.892	26.892	113.173	17.081	112.854	9.426	113.038	4.081	112.965	0.798			112.534	0	113.382	0.06	112.91	0.571	112.588	0.265	112.946	0.72	113.409	0.079	112.977	1.393			112.261	0	112.376	5.563	112.846	2.492	112.968	0.986	112.588	-0.132	112.919	-0.385	112.778	0.393
	113.256	0	114.064	40.44	113.892	25.902	114.173	16.336	113.854	8.779	114.038	4.911	113.965	-0.279			113.534	0	114.382	-0.23	113.909	0.926	113.588	1.028	113.945	0.156	114.409	-0.132	113.977	1.316			113.26	0	113.376	5.744	113.846	1.377	113.968	0.346	113.587	-0.213	113.919	-1.531	113.777	0.606
	114.256	0	115.064	39.948	114.892	25.928	115.173	17.149	114.854	9.357	115.038	5.177	114.964	1.491			114.534	0	115.382	-0.718	114.909	-0.093	114.588	0.723	114.945	0.632	115.408	-0.047	114.976	0.972			114.26	0	114.376	5.264	114.845	1.298	114.968	-0.466	114.587	-0.367	114.919	-1.569	114.777	0.182
	115.256	0	116.063	40.382	115.892	27.011	116.172	16.518	115.854	9.087	116.037	5.342	115.964	0.458			115.533	0	116.381	0.005	115.909	0.423	115.587	0.261	115.945	-0.193	116.408	-0.663	115.976	0.573			115.26	0	115.376	5.929	115.845	2.339	115.967	-0.172	115.587	-0.023	115.918	-0.389	115.777	0.013
	116.256	0	117.063	40.362	116.891	26.426	117.172	17.423	116.853	8.548	117.037	5.035	116.964	1.449			116.533	0	117.381	0.115	116.908	0.27	116.587	0.504	116.945	0.574	117.408	-0.222	116.976	1.283			116.26	0	116.376	5.21	116.845	1.4	116.967	-0.227	116.587	-0.969	116.918	-0.805	116.777	0.016
	117.255	0	118.063	39.045	117.891	26.705	118.172	15.679	117.853	8.371	118.037	3.892	117.964	0.091			117.533	0	118.381	0.093	117.908	1.225	117.587	0.826	117.944	0.693	118.408	0.144	117.976	1.054			117.259	0	117.375	5.167	117.845	1.261	117.967	-0.357	117.586	-0.706	117.918	-1.788	117.776	-0.13
	118.255	0	119.063	39.893	118.891	26.69	119.172	16.54	118.853	8.657	119.037	4.803	118.963	0.295			118.533	0	119.381	0.224	118.908	0.955	118.587	0.318	118.944	0.915	119.407	0.361	118.976	1.766			118.259	0	118.375	5.66	118.844	1.378	118.967	-0.262	118.586	-0.215	118.918	-1.634	118.776	0.033
	119.255	0	120.063	39.635	119.891	27.783	120.171	17.294	119.868	8.912	120.036	5.011	119.963	1.313			119.532	0	120.38	0.12	119.908	0.441	119.586	0.569	119.96	0.185	120.407	-0.342	119.975	1.268			119.259	0	119.375	5.219	119.844	1.471	119.967	-0.454	119.601	-0.694	119.917	-1.631	119.776	-0.511
	120.255	0	121.062	40.208	120.89	26.2	121.171	16.309	120.868	8.883	121.036	5.27	120.963	0.396			120.532	0	121.38	0.594	120.908	0.605	120.586	0.774	120.959	0.121	121.407	0.493	120.975	1.285			120.259	0	120.375	4.644	120.844	1.263	120.966	-0.969	120.601	-0.723	120.917	-1.81	120.776	-0.507
	121.254	0	122.062	39.603	121.89	26.625	122.171	17.072	121.868	8.797	122.036	4.594	121.963	-0.497			121.532	0	122.38	0.254	121.907	1.098	121.586	1.045	121.959	0.538	122.407	0.272	121.975	1.477			121.258	0	121.374	5.01	121.844	1.694	121.966	-0.5	121.601	-0.91	121.917	-1.683	121.775	0.127
	122.254	0	123.062	40.091	122.89	27.378	123.171	17.69	122.868	9.069	123.036	4.287	122.963	0.108			122.532	0	123.38	0.272	122.907	1.173	122.586	0.441	122.959	0.105	123.406	0.443	122.975	1.316			122.258	0	122.374	4.957	122.843	1.355	122.966	-0.256	122.601	-0.667	122.917	-1.413	122.775	-0.455
	123.254	0	124.062	40.108	123.89	27.052	124.17	17.065	123.867	9.608	124.035	5.19	123.962	0.717			123.531	0	124.379	0.614	123.907	1.733	123.585	1.623	123.959	1.508	124.406	0.191	123.974	2.007			123.258	0	123.374	5.109	123.843	1.466	123.966	-0.112	123.601	-0.419	123.917	-0.946	123.775	0.209
	124.254	0	125.061	39.706	124.89	27.33	125.17	17.581	124.867	9.266	125.035	4.667	124.962	0.56			124.531	0	125.379	0.382	124.907	0.742	124.585	1.149	124.958	0.078	125.406	0.301	124.974	1.256			124.258	0	124.374	5.166	124.843	1.753	124.965	0.306	124.6	-0.886	124.916	-1.021	124.775	0.396
	125.253	0	126.061	40.063	125.889	26.745	126.17	16.87	125.867	9.092	126.035	4.94	125.962	0.574			125.531	0	126.379	-0.083	125.906	1.027	125.585	0.721	125.958	0.413	126.406	-0.128	125.974	1.634			125.257	0	125.373	5.475	125.843	1.316	125.965	-1.097	125.6	-0.904	125.916	-2.213	125.774	0.118
	126.253	0	127.061	40.164	126.889	26.016	127.17	17.407	126.867	8.721	127.035	5.249	126.977	1.014			126.531	0	127.379	0.074	126.906	0.611	126.585	-0.078	126.958	0.221	127.406	-0.268	126.989	1.471			126.257	0	126.373	4.856	126.842	1.881	126.965	0.44	126.6	-0.372	126.916	-0.597	126.79	0.517
	127.253	0	128.061	39.691	127.889	26.842	128.17	16.989	127.866	9.161	128.034	4.756	127.977	1.021			127.53	0	128.379	-0.272	127.906	0.384	127.584	1.16	127.958	0.296	128.405	-0.775	127.989	1.551			127.257	0	127.373	5.488	127.842	1.537	127.965	-0.101	127.6	-0.689	127.916	-1.279	127.79	0.076
	128.253	0	129.06	40.374	128.888	27.491	129.169	17.724	128.866	9.913	129.034	4.966	128.977	0.926			128.53	0	129.378	0.765	128.906	0.464	128.584	0.537	128.957	0.425	129.405	-0.699	128.989	1.496			128.257	0	128.373	4.853	128.842	1.339	128.964	-0.795	128.599	-0.807	128.915	-1.886	128.789	0.085
	129.253	0	130.076	40.19	129.888	27.099	130.169	17.773	129.866	9.465	130.034	4.57	129.977	0.715			129.53	0	130.394	0.136	129.905	0.261	129.584	0.103	129.957	0.449	130.405	-0.755	129.989	1.959			129.257	0	129.372	4.711	129.842	1.31	129.964	0.436	129.599	-0.807	129.915	-1.163	129.789	-0.078
	130.252	0	131.076	40.27	130.888	27.303	131.169	17.473	130.866	9.911	131.034	5.306	130.976	1.613			130.53	0	131.393	0.442	130.905	0.976	130.584	0.332	130.957	0.963	131.405	0.373	130.988	1.782			130.256	0	130.388	5.346	130.842	1.778	130.964	-0.688	130.599	-0.436	130.915	-0.83	130.789	0.68
	131.252	0	132.075	41.446	131.888	28.015	132.169	18.607	131.866	9.718	132.033	5.022	131.976	2.049			131.529	0	132.393	0.067	131.905	0.694	131.584	0.822	131.957	0.469	132.404	-0.707	131.988	1.171			131.256	0	131.388	5.087	131.841	1.631	131.964	-0.052	131.599	-0.238	131.915	-1.15	131.789	0.793
	132.252	0	133.075	40.879	132.888	28.316	133.168	17.966	132.865	9.563	133.033	5.098	132.976	1.345			132.529	0	133.393	0.086	132.905	0.549	132.583	0.902	132.957	0.571	133.404	-0.533	132.988	2.169			132.256	0	132.387	5.144	132.841	1.614	132.963	-0.202	132.598	-0.306	132.914	-1.457	132.788	1.296
	133.252	0	134.075	39.418	133.887	27.043	134.168	16.852	133.865	8.775	134.033	5.093	133.976	0.557			133.529	0	134.393	0.57	133.904	0.3	133.583	0.595	133.956	0.01	134.404	0.1	133.988	1.734			133.256	0	133.387	5.212	133.841	0.711	133.963	-0.342	133.598	-0.753	133.914	-1.285	133.788	0.626
	134.251	0	135.075	40.483	134.887	26.317	135.168	17.467	134.865	9.218	135.033	4.394	134.975	0.732			134.529	0	135.393	1.125	134.904	1.405	134.583	1.103	134.956	0.619	135.404	-0.035	134.987	2.368			134.255	0	134.387	5.364	134.841	1.706	134.963	-0.057	134.598	-0.783	134.914	-1.379	134.788	0.634
	135.251	0	136.074	41.155	135.887	27.312	136.168	18.064	135.865	9.025	136.033	5.152	135.975	1.005			135.529	0	136.392	0.433	135.904	1.249	135.583	1.056	135.956	0.967	136.403	-0.203	135.987	2.282			135.255	0	135.387	5.549	135.84	2.33	135.963	-0.062	135.598	-0.027	135.914	-1.221	135.788	0.599
	136.251	0	137.074	41.059	136.887	27.85	137.167	18.108	136.864	9.701	137.032	5.955	136.975	1.538			136.528	0	137.392	0.316	136.904	0.665	136.582	1.165	136.956	0.242	137.403	0.24	136.987	1.155			136.255	0	136.386	5.073	136.84	1.462	136.963	-1.042	136.597	-0.702	136.913	-1.884	136.788	0.11
	137.251	0	138.074	42.09	137.886	27.752	138.167	17.926	137.864	9.904	138.032	6.298	137.975	1.882			137.528	0	138.392	0.932	137.904	1.123	137.582	1.014	137.955	1.086	138.403	0.624	137.987	2.306			137.255	0	137.386	4.933	137.84	1.478	137.962	-0.633	137.597	-1.038	137.913	-1.242	137.787	0.473
	138.25	0	139.074	41.139	138.886	27.485	139.167	17.681	138.864	10.163	139.032	5.703	138.974	1.77			138.528	0	139.392	0.567	138.904	1.515	138.582	1.551	138.955	0.729	139.403	0.845	138.986	2.623			138.254	0	138.386	4.572	138.84	1.185	138.962	-0.387	138.597	-1.016	138.913	-0.43	138.787	0.686
	139.25	0	140.073	41.51	139.886	27.785	140.167	18.918	139.864	9.953	140.032	5.626	139.974	2.141			139.528	0	140.391	1.404	139.903	0.374	139.582	1.417	139.955	0.933	140.402	0.396	139.986	1.793			139.254	0	139.386	5.111	139.839	2.026	139.962	0.588	139.597	0.173	139.913	-0.637	139.787	0.908
	140.25	0	141.073	42.068	140.886	28.695	141.167	18.839	140.863	10.271	141.031	6.05	140.974	1.412			140.527	0	141.391	0.981	140.903	1.749	140.581	1.719	140.955	1.592	141.402	0.006	140.986	2.15			140.254	0	140.385	5.099	140.839	1.706	140.962	0.423	140.597	-0.452	140.912	-1.244	140.787	1.052
	141.25	0	142.073	41.593	141.885	28.298	142.182	18.818	141.863	10.077	142.031	6.201	141.974	2.195			141.527	0	142.391	0.076	141.903	1.239	141.581	1.007	141.954	0.95	142.402	-0.721	141.986	1.693			141.254	0	141.385	4.746	141.839	0.88	141.977	-1.102	141.596	-0.993	141.912	-1.773	141.786	0.7
	142.249	0	143.073	40.919	142.885	27.955	143.182	18.694	142.863	10.195	143.031	5.975	142.973	1.359			142.527	0	143.391	0.271	142.903	-0.009	142.596	0.342	142.954	0.461	143.402	-0.032	142.985	1.014			142.253	0	142.385	4.177	142.839	0.873	142.977	-0.615	142.596	-1.363	142.912	-1.647	142.786	0.041
	143.249	0	144.072	41.349	143.885	27.185	144.181	17.719	143.863	9.028	144.031	5.711	143.973	1.043			143.527	0	144.39	0.223	143.902	1.199	143.596	0.988	143.954	0.815	144.401	-0.023	143.985	2.415			143.253	0	143.385	4.717	143.838	1.394	143.976	-0.227	143.596	-0.773	143.912	-1.243	143.786	1.529
	144.249	0	145.072	41.26	144.885	28.223	145.181	18.839	144.862	9.356	145.03	5.503	144.973	0.822			144.526	0	145.39	0.994	144.902	1.164	144.596	1.081	144.954	1.302	145.401	0.155	144.985	2.618			144.253	0	144.384	5.014	144.838	1.819	144.976	-0.458	144.596	-0.564	144.912	-1.148	144.786	1.499
	145.249	0	146.072	40.728	145.884	28.009	146.181	18.135	145.862	9.774	146.03	5.421	145.973	-0.213			145.526	0	146.39	1.162	145.902	2.023	145.596	1.657	145.953	1.718	146.401	0.273	145.985	3.339			145.253	0	145.384	5.011	145.838	1.893	145.976	-0.261	145.595	-0.395	145.911	-1.385	145.785	1.274
	146.248	0	147.072	41.531	146.884	28.182	147.181	18.872	146.862	9.714	147.03	5.339	146.972	1.728			146.526	0	147.39	0.539	146.901	1.096	146.596	1.081	146.953	1.656	147.401	0.323	146.984	2.077			146.252	0	146.384	4.495	146.838	1.203	146.976	-0.179	146.595	-0.436	146.911	-1.5	146.785	1.038
	147.248	0	148.072	41.652	147.884	28.499	148.18	18.711	147.862	10.458	148.03	6.462	147.972	2.274			147.526	0	148.389	0.865	147.901	1.04	147.595	1.153	147.953	1.483	148.401	0.428	147.984	1.827			147.252	0	147.384	4.572	147.838	0.978	147.976	-0.769	147.595	-0.88	147.911	-1.814	147.785	0.31
	148.248	0	149.071	41.5	148.884	27.751	149.18	18.414	148.862	10.3	149.045	5.326	148.972	1.851			148.526	0	149.389	-0.041	148.901	1.153	148.595	1.23	148.953	0.615	149.416	-0.148	148.984	1.694			148.252	0	148.384	5.259	148.837	1.057	148.975	-0.477	148.595	-0.856	148.926	-1.612	148.785	0.884
	149.248	0	150.071	42.728	149.883	28.197	150.18	19.468	149.861	10.464	150.045	6.199	149.972	2.447			149.525	0	150.389	0.509	149.901	0.454	149.595	0.621	149.953	1.314	150.416	-0.299	149.984	2.544			149.252	0	149.383	5.042	149.837	0.722	149.975	-1.068	149.594	-0.544	149.926	-2.108	149.784	0.934
	150.248	0	151.071	41.713	150.883	28.721	151.18	18.763	150.861	10.532	151.045	5.736	150.972	1.155			150.525	0	151.389	0.256	150.901	0.71	150.595	0.867	150.952	0.852	151.415	-0.808	150.984	2.198			150.252	0	150.383	4.783	150.837	1.826	150.975	0.104	150.594	-1.215	150.926	-1.601	150.784	1.341
	151.263	0	152.071	41.618	151.883	28.116	152.179	18.561	151.861	9.96	152.044	5.859	151.971	1.506			151.54	0	152.388	-0.17	151.9	1.333	151.594	1.445	151.952	1.138	152.415	-0.634	151.983	2.41			151.267	0	151.383	4.774	151.837	2.127	151.975	0.279	151.594	-0.569	151.925	-0.853	151.784	1.884
	152.263	0	153.07	40.806	152.883	27.503	153.179	19.273	152.861	9.668	153.044	5.375	152.971	1.03			152.54	0	153.388	0.605	152.9	0.078	152.594	0.693	152.952	0.501	153.415	-0.268	152.983	2.28			152.267	0	152.383	5.271	152.837	0.969	152.974	-0.227	152.594	-0.127	152.925	-1.699	152.784	0.775
	153.262	0	154.07	41.387	153.883	28.682	154.179	18.96	153.86	11.017	154.044	6.384	153.971	2.491			153.54	0	154.388	-0.142	153.9	0.326	153.594	0.763	153.952	1.18	154.415	-0.418	153.983	1.799			153.266	0	153.382	5.687	153.836	1.784	153.974	-0.403	153.593	-0.558	153.925	-1.835	153.783	1.062
	154.262	0	155.07	41.505	154.882	28.536	155.179	19.297	154.86	10.774	155.044	5.57	154.971	2.171			154.54	0	155.388	0.295	154.899	0.712	154.594	0.62	154.951	0.605	155.414	0.21	154.983	2.429			154.266	0	154.382	4.075	154.836	1.177	154.974	-0.499	154.593	-1.335	154.925	-2.488	154.783	0.655
	155.262	0	156.07	41.078	155.882	28.696	156.179	18.069	155.86	10.017	156.043	5.633	155.97	1.163			155.539	0	156.388	0.303	155.899	0.98	155.593	1.761	155.951	1.325	156.414	0.599	155.982	2.987			155.266	0	155.382	4.5	155.836	1.572	155.974	0.326	155.593	-0.386	155.925	-1.507	155.783	1.057
	156.262	0	157.069	41.359	156.882	29.412	157.178	19.222	156.86	10.065	157.043	5.861	156.97	2.82			156.539	0	157.387	0.666	156.899	0.762	156.593	0.978	156.951	0.739	157.414	0.439	156.982	2.3			156.266	0	156.382	5.54	156.835	1.396	156.973	-0.458	156.593	-0.591	156.924	-1.799	156.783	0.898
	157.261	0	158.069	41.779	157.882	28.672	158.178	18.613	157.86	11.196	158.043	5.763	157.97	1.905			157.539	0	158.387	0.155	157.899	1.37	157.593	1.352	157.951	1.439	158.414	0.511	157.982	3.288			157.266	0	157.381	5.587	157.835	1.557	157.973	-0.878	157.593	-1.052	157.924	-1.401	157.783	1.447
	158.261	0	159.069	42.067	158.881	28.097	159.178	19.68	158.859	10.162	159.043	6.731	158.97	1.845			158.539	0	159.387	0.527	158.899	1.231	158.593	0.83	158.95	1.155	159.414	0.338	158.982	2.667			158.265	0	158.381	5	158.835	1.008	158.973	-1.21	158.592	-1.189	158.924	-1.931	158.782	0.88
	159.261	0	160.069	41.684	159.881	29.009	160.178	19.175	159.859	10.779	160.042	6.183	159.969	2.683			159.539	0	160.387	0.55	159.898	0.979	159.592	0.981	159.95	1.291	160.413	0.108	159.981	2.715			159.265	0	159.381	4.418	159.835	0.584	159.973	-0.735	159.592	-1.245	159.924	-1.851	159.782	0.885
	160.261	0	161.068	41.313	160.881	28.976	161.177	18.946	160.859	10.743	161.042	6.422	160.969	1.706			160.538	0	161.386	0.779	160.898	1.388	160.592	1.592	160.95	1.631	161.413	0.043	160.981	3.057			160.265	0	160.381	4.832	160.834	1.53	160.972	-0.776	160.592	-0.666	160.923	-1.773	160.782	1.683
	161.261	0	162.068	41.775	161.881	28.887	162.177	19.899	161.858	10.649	162.042	5.977	161.969	2.783			161.538	0	162.386	1.169	161.898	1.08	161.592	1.259	161.95	0.457	162.413	0.432	161.981	2.768			161.265	0	161.38	5.006	161.834	1.96	161.972	-0.92	161.592	-1.256	161.923	-1.563	161.782	1.369
	162.26	0	163.068	41.438	162.88	28.301	163.177	18.812	162.858	9.982	163.042	5.432	162.969	1.81			162.538	0	163.386	1.064	162.898	1.458	162.592	1.421	162.949	1.326	163.413	0.452	162.981	2.889			162.264	0	162.38	4.997	162.834	1.983	162.972	-0.255	162.591	-0.051	162.923	-1.102	162.781	2.137
	163.26	0	164.068	42.872	163.88	29.141	164.177	19.839	163.858	10.281	164.042	6.455	163.968	3.205			163.538	0	164.386	0.826	163.897	0.98	163.592	1.097	163.949	1.381	164.412	1.032	163.98	2.828			163.264	0	163.38	5.166	163.834	1.141	163.972	-0.679	163.591	-0.86	163.923	-1.67	163.781	1.116
	164.26	0	165.068	42.984	164.896	29.208	165.176	19.211	164.858	10.596	165.041	5.938	164.968	2.554			164.537	0	165.385	0.393	164.913	1.05	164.591	2.092	164.949	1.112	165.412	-0.127	164.98	3.335			164.264	0	164.38	4.607	164.849	0.814	164.972	-0.823	164.591	-1.213	164.922	-1.7	164.781	1.053
	165.26	0	166.067	42.807	165.895	28.964	166.176	19.569	165.857	11.524	166.041	7.211	165.968	2.747			165.537	0	166.385	0.89	165.913	0.803	165.591	0.888	165.949	0.762	166.412	-0.065	165.98	3.005			165.264	0	165.38	5.042	165.849	0.783	165.971	-0.596	165.591	-1.473	165.922	-2.082	165.781	1.483
	166.259	0	167.067	41.776	166.895	28.913	167.176	19.037	166.857	10.898	167.041	6.616	166.968	2.222			166.537	0	167.385	1.36	166.912	1.189	166.591	1.374	166.948	1.746	167.412	0.107	166.98	3.758			166.263	0	166.379	5.257	166.849	1.947	166.971	-0.246	166.59	-0.744	166.922	-2.2	166.78	1.821
	167.259	0	168.067	42.099	167.895	27.728	168.176	18.526	167.857	9.797	168.041	5.456	167.968	1.188			167.537	0	168.385	0.543	167.912	0.78	167.591	0.917	167.948	1.389	168.411	0.037	167.98	2.704			167.263	0	167.379	4.495	167.848	1.415	167.971	-0.518	167.59	-0.847	167.922	-2.145	167.78	1.413
	168.259	0	169.067	42.581	168.895	28.702	169.175	19.462	168.857	10.332	169.04	5.95	168.967	3.289			168.536	0	169.384	0.505	168.912	0.707	168.59	1.354	168.948	1.873	169.411	0.024	168.979	3.16			168.263	0	168.379	4.677	168.848	1.447	168.971	-0.446	168.59	-0.992	168.921	-1.129	168.78	1.701
	169.259	0	170.066	41.222	169.894	28.673	170.175	19.469	169.857	10.081	170.04	6.259	169.967	2.266			169.536	0	170.384	0.712	169.912	1.28	169.59	1.298	169.948	2.106	170.411	0.311	169.979	3.437			169.263	0	169.379	5.007	169.848	1.421	169.97	-0.481	169.59	-1.32	169.921	-1.866	169.78	1.635
	170.258	0	171.066	41.968	170.894	29.12	171.175	20.222	170.856	11.051	171.04	6.297	170.967	2.258			170.536	0	171.384	0.525	170.911	1.336	170.59	1.008	170.948	1.546	171.411	-0.138	170.979	3.724			170.262	0	170.378	4.678	170.848	1.85	170.97	-0.165	170.589	-1.226	170.921	-1.9	170.779	1.568
	171.258	0	172.066	42.649	171.894	29.025	172.175	20.098	171.856	11.025	172.04	6.697	171.967	2.867			171.536	0	172.384	0.749	171.911	0.514	171.59	2.021	171.948	1.335	172.41	-0.217	171.979	3.315			171.262	0	171.378	5.13	171.847	1.127	171.97	-1.01	171.589	-1.175	171.921	-2.503	171.779	1.764
	172.258	0	173.066	42.591	172.894	28.786	173.175	19.455	172.856	10.645	173.039	6.57	172.966	1.618			172.535	0	173.384	0.287	172.911	1.169	172.589	0.999	172.947	0.972	173.41	0.586	172.978	3.697			172.262	0	172.378	4.248	172.847	1.337	172.97	-0.389	172.589	-1.218	172.921	-1.795	172.779	1.963
	173.258	0	174.065	42.741	173.893	28.927	174.175	19.651	173.856	10.661	174.039	6.488	173.966	2.97			173.535	0	174.383	0.479	173.911	1.337	173.589	1.258	173.947	1.24	174.41	0.595	173.978	3.559			173.262	0	173.378	4.631	173.847	1.979	173.97	-0.577	173.589	-0.637	173.92	-1.159	173.779	2.386
	174.258	0	175.065	41.877	174.893	29.264	175.174	19.331	174.855	10.903	175.039	6.673	174.966	2.375			174.535	0	175.383	0.48	174.91	0.693	174.589	1.543	174.947	1.645	175.41	0.048	174.978	3.213			174.262	0	174.377	5.758	174.847	1.239	174.969	-0.215	174.589	-1.1	174.92	-1.667	174.779	2.08
	175.257	0	176.065	42.179	175.893	28.306	176.174	19.46	175.871	10.165	176.039	7.517	175.966	2.812			175.535	0	176.383	0.807	175.91	1.02	175.589	0.68	175.962	1.099	176.41	0.239	175.978	3.174			175.261	0	175.377	5.564	175.847	1.032	175.969	-1.565	175.604	-2.084	175.92	-2.46	175.778	1.713
	176.257	0	177.065	41.542	176.893	28.358	177.174	19.593	176.871	10.667	177.038	6.125	176.965	3.039			176.534	0	177.383	0.771	176.91	1.409	176.588	1.038	176.962	1.661	177.409	0.251	176.977	2.804			176.261	0	176.377	4.528	176.846	0.947	176.969	-0.771	176.604	-1.389	176.92	-2.18	176.778	1.77
	177.257	0	178.065	41.905	177.892	29.068	178.173	19.703	177.87	10.586	178.038	6.715	177.965	2.393			177.534	0	178.382	1.1	177.91	1.857	177.588	2.004	177.962	1.827	178.409	0.605	177.977	3.796			177.261	0	177.377	5.029	177.846	0.977	177.968	-0.794	177.604	-1.257	177.919	-2.071	177.778	2.379
	178.257	0	179.064	42.134	178.892	29.554	179.173	19.61	178.87	11.092	179.038	6.713	178.965	2.646			178.534	0	179.382	0.492	178.909	0.631	178.588	1.566	178.961	1.46	179.409	-0.077	178.977	3.679			178.261	0	178.377	5.06	178.846	0.917	178.968	-0.579	178.603	-1.437	178.919	-1.792	178.778	1.876
	179.256	0	180.064	41.84	179.892	28.788	180.173	18.729	179.87	10.042	180.038	6.007	179.965	1.757			179.534	0	180.382	0.743	179.909	0.527	179.588	0.712	179.961	0.67	180.409	0.393	179.977	3.094			179.26	0	179.376	5.045	179.846	0.786	179.968	-1.261	179.603	-1.545	179.919	-2.185	179.777	1.902
	180.256	0	181.064	42.444	180.892	28.868	181.173	20.251	180.87	10.852	181.037	6.999	180.964	3.353			180.534	0	181.382	1.598	180.909	1.855	180.588	0.919	180.961	1.282	181.408	1.103	180.976	3.631			180.26	0	180.376	5.194	180.845	1.226	180.968	-0.339	180.603	-1.012	180.919	-1.809	180.777	1.655
	181.256	0	182.064	41.753	181.892	28.501	182.172	19.727	181.869	11.27	182.037	6.202	181.98	3.149			181.533	0	182.381	1.254	181.909	1.905	181.587	2.103	181.961	2.562	182.408	0.978	181.992	4.468			181.26	0	181.376	5.48	181.845	1.626	181.967	-0.56	181.603	-0.921	181.918	-1.651	181.792	2.598
	182.256	0	183.064	42.383	182.891	29.434	183.172	19.822	182.869	11.061	183.037	7.022	182.98	2.633			182.533	0	183.381	0.98	182.908	1.883	182.587	1.706	182.96	1.826	183.408	0.436	182.992	4.077			182.26	0	182.376	5.271	182.845	1.786	182.967	-0.917	182.602	-0.6	182.918	-2.411	182.792	2.525
	183.255	0	184.063	42.953	183.891	29.751	184.172	20.292	183.869	11.961	184.037	7.454	183.979	2.841			183.533	0	184.381	0.854	183.908	1.343	183.587	2.05	183.96	1.69	184.408	0.532	183.991	3.841			183.259	0	183.376	5.143	183.845	1.106	183.967	-1.09	183.602	-1.478	183.918	-2.662	183.792	2.194
	184.255	0	185.078	42.844	184.891	29.703	185.172	20.438	184.869	12.278	185.037	7.752	184.979	2.47			184.533	0	185.396	0.899	184.908	1.55	184.587	1.394	184.96	1.788	185.407	0.335	184.991	3.455			184.259	0	184.375	4.725	184.844	1.24	184.967	-0.967	184.602	-1.507	184.918	-2.021	184.792	3.274
	185.255	0	186.078	42.544	185.891	29.254	186.171	20.336	185.868	11.756	186.036	7.271	185.979	3.715			185.532	0	186.396	0.389	185.908	1.031	185.586	1.648	185.96	1.441	186.407	0.466	185.991	3.657			185.259	0	185.39	5.629	185.844	1.047	185.967	-0.607	185.602	-0.963	185.917	-2.161	185.792	2.826
	186.255	0	187.078	42.874	186.89	29.673	187.171	19.729	186.868	11.299	187.036	6.346	186.979	2.771			186.532	0	187.396	0.885	186.908	0.733	186.586	1.313	186.959	1.417	187.407	0.595	186.991	3.644			186.259	0	186.39	4.841	186.844	1.613	186.966	-1.712	186.601	-1.457	186.917	-1.476	186.791	2.748
	187.254	0	188.078	43.046	187.89	29.1	188.171	18.89	187.868	12.049	188.036	6.886	187.978	2.28			187.532	0	188.396	1.07	187.907	1.403	187.586	1.547	187.959	1.591	188.407	1.166	187.99	4.121			187.258	0	187.39	4.733	187.844	1.522	187.966	-0.225	187.601	-1.267	187.917	-1.888	187.791	2.235
	188.254	0	189.078	42.853	188.89	28.932	189.171	20.352	188.868	11.456	189.036	6.479	188.978	3.21			188.532	0	189.396	0.864	188.907	1.481	188.586	2.24	188.959	2.327	189.406	0.368	188.99	4.247			188.258	0	188.39	5.077	188.843	1.119	188.966	-1.008	188.601	-1.218	188.917	-2.346	188.791	1.979
	189.254	0	190.077	44.048	189.89	30.168	190.17	20.645	189.868	12.321	190.036	7.908	189.978	3.733			189.531	0	190.395	0.763	189.907	1.593	189.585	2.116	189.959	2.29	190.406	0.667	189.99	4.38			189.258	0	189.39	4.429	189.843	1.225	189.966	-1.413	189.601	-1.988	189.917	-2.735	189.791	1.656
	190.254	0	191.077	43.654	190.889	30.335	191.17	20.443	190.867	10.995	191.035	6.864	190.978	3.724			190.531	0	191.395	0.482	190.907	1.063	190.585	1.263	190.958	1.044	191.406	0.387	190.99	3.636			190.258	0	190.389	3.914	190.843	0.448	190.965	-0.956	190.6	-1.896	190.916	-2.175	190.79	2.161
	191.253	0	192.077	43.393	191.889	30.333	192.17	20.547	191.867	11.817	192.035	6.862	191.977	3.379			191.531	0	192.395	0.743	191.906	1.397	191.585	0.957	191.958	1.935	192.406	0.385	191.989	4.065			191.258	0	191.389	4.132	191.843	0.887	191.965	-1.233	191.6	-2.013	191.916	-2.577	191.79	2.735
	192.253	0	193.077	44.025	192.889	30.414	193.17	20.468	192.867	12.879	193.035	6.51	192.977	3.365			192.531	0	193.394	0.478	192.906	1.496	192.585	1.576	192.958	2.019	193.406	-0.009	192.989	4.274			192.257	0	192.389	4.572	192.843	1.254	192.965	-1.489	192.6	-1.809	192.916	-2.59	192.79	2.29
	193.253	0	194.076	43.624	193.889	29.611	194.17	20.538	193.866	11.521	194.034	6.497	193.977	3.388			193.53	0	194.394	1.157	193.906	0.489	193.584	0.989	193.958	1.504	194.405	0.329	193.989	4.41			193.257	0	193.389	3.858	193.842	0.828	193.965	-0.998	193.6	-1.94	193.916	-2.703	193.79	2.359
	194.253	0	195.076	43.05	194.888	29.183	195.169	19.418	194.866	10.755	195.034	5.982	194.977	2.48			194.53	0	195.394	0.377	194.906	1.113	194.584	1.772	194.958	1.78	195.405	-0.058	194.989	4.361			194.257	0	194.388	4.625	194.842	1.691	194.964	-0.38	194.599	-1.345	194.915	-2.102	194.789	2.617
	195.253	0	196.076	43.519	195.888	29.634	196.185	20.989	195.866	10.995	196.034	7.526	195.977	3.831			195.53	0	196.394	0.868	195.905	1.148	195.584	1.595	195.957	1.684	196.405	0.513	195.989	3.744			195.257	0	195.388	4.924	195.842	1.117	195.98	-0.999	195.599	-0.979	195.915	-2.535	195.789	2.303
	196.252	0	197.076	42.916	196.888	28.878	197.184	19.679	196.866	11.839	197.034	6.563	196.977	3.318			196.53	0	197.394	-0.186	196.905	0.444	196.599	1.343	196.957	1.047	197.405	-0.483	196.989	3.398			196.256	0	196.388	4.971	196.842	1.252	196.98	-0.877	196.599	-1.275	196.915	-2.297	196.789	2.699
	197.252	0	198.075	44.121	197.888	30.036	198.184	21.322	197.866	11.69	198.033	7.154	197.976	3.913			197.53	0	198.393	0.686	197.905	0.32	197.599	1.176	197.957	1.32	198.404	0.462	197.988	3.639			197.256	0	197.388	4.522	197.841	0.992	197.98	-0.873	197.599	-1.866	197.915	-2.69	197.789	2.566
	198.252	0	199.075	43.212	198.888	29.257	199.184	20.899	198.865	11.422	199.033	6.55	198.976	3.405			198.529	0	199.393	1.497	198.905	0.973	198.599	2.266	198.957	2.278	199.404	0.824	198.988	4.36			198.256	0	198.387	4.42	198.841	1.173	198.979	-1.1	198.598	-1.41	198.914	-2.221	198.788	2.697
	199.252	0	200.075	44.155	199.887	30.745	200.184	21.584	199.865	12.634	200.033	8.404	199.976	4.701			199.529	0	200.393	0.397	199.904	0.983	199.599	1.815	199.957	1.868	200.404	-0.184	199.988	4.563			199.256	0	199.387	4.349	199.841	1.48	199.979	-1.414	199.598	-1.435	199.914	-3.085	199.788	2.145
	200.251	0	201.075	43.198	200.887	30.179	201.184	20.75	200.865	11.426	201.033	7.442	200.975	3.138			200.529	0	201.393	1.167	200.904	1.339	200.598	1.321	200.956	1.547	201.404	0.465	200.987	4.088			200.255	0	200.387	3.513	200.841	0.471	200.979	-1.254	200.598	-2.14	200.914	-3.109	200.788	2.077
	201.251	0	202.074	42.623	201.887	30	202.183	20.128	201.865	11.544	202.033	6.225	201.975	2.96			201.529	0	202.392	0.665	201.904	1.544	201.598	1.459	201.956	1.489	202.403	0.395	201.987	4.769			201.255	0	201.387	4.934	201.84	2.019	201.979	0.014	201.598	-0.989	201.914	-1.694	201.788	3.474
	202.251	0	203.074	43.92	202.887	29.402	203.183	21.062	202.864	11.948	203.032	7.2	202.975	4.248			202.528	0	203.392	0.848	202.904	1.54	202.598	1.674	202.956	2.494	203.403	0.922	202.987	4.921			202.255	0	202.386	5.137	202.84	1.074	202.978	-1.094	202.597	-0.616	202.913	-2.634	202.788	2.924
	203.251	0	204.074	43.74	203.886	29.479	204.183	20.688	203.864	11.694	204.048	7.213	203.975	3.699			203.528	0	204.392	0.983	203.904	1.744	203.598	1.491	203.955	1.604	204.419	-0.356	203.987	4.258			203.255	0	203.386	4.496	203.84	1.591	203.978	-1.349	203.597	-0.744	203.929	-2.607	203.787	2.863
	204.25	0	205.074	43.698	204.886	29.564	205.183	20.933	204.864	11.947	205.047	7.291	204.974	2.486			204.528	0	205.392	1.371	204.903	1.369	204.598	1.159	204.955	2.094	205.418	0.75	204.986	4.781			204.254	0	204.386	4.118	204.84	0.318	204.978	-1.579	204.597	-1.914	204.929	-2.796	204.787	2.946
	205.25	0	206.073	43.721	205.886	30.193	206.182	20.925	205.864	11.754	206.047	7.656	205.974	3.499			205.528	0	206.391	1.024	205.903	2.014	205.597	2.38	205.955	1.871	206.418	0.985	205.986	5.142			205.254	0	205.386	4.003	205.839	1.941	205.977	-1.056	205.597	-1.789	205.928	-2.589	205.787	3.109
	206.266	0	207.073	43.058	206.886	29.818	207.182	20.527	206.863	11.924	207.047	7.212	206.974	3.321			206.543	0	207.391	0.566	206.903	1.441	206.597	1.882	206.955	1.689	207.418	0.406	206.986	5.045			206.27	0	206.385	4.753	206.839	2.104	206.977	-1.048	206.597	-1.295	206.928	-2.485	206.787	3.588
	207.265	0	208.073	43.795	207.885	30.082	208.182	21.024	207.863	11.916	208.047	7.206	207.974	3.453			207.543	0	208.391	0.659	207.903	0.717	207.597	1.535	207.954	1.283	208.418	0.331	207.986	4.511			207.269	0	207.385	4.743	207.839	1.434	207.977	-0.394	207.596	-1.763	207.928	-2.222	207.786	3.62
	208.265	0	209.073	42.767	208.885	29.681	209.182	20.578	208.863	11.738	209.047	5.988	208.973	3.57			208.543	0	209.391	0.868	208.902	1.51	208.597	1.436	208.954	2.138	209.417	0.417	208.985	4.96			208.269	0	208.385	4.897	208.839	1.671	208.977	-0.959	208.596	-0.884	208.928	-2.58	208.786	3.749
	209.265	0	210.073	43.705	209.885	29.619	210.181	20.965	209.863	11.774	210.046	7.839	209.973	3.415			209.542	0	210.39	0.97	209.902	0.586	209.596	0.927	209.954	1.651	210.417	0.437	209.985	4.603			209.269	0	209.385	4.492	209.838	1.394	209.976	-1.04	209.596	-0.921	209.927	-2.332	209.786	3.725
	210.265	0	211.072	43.99	210.885	29.266	211.181	21.124	210.862	11.586	211.046	6.798	210.973	4.444			210.542	0	211.39	1.179	210.902	1.302	210.596	1.333	210.954	2.157	211.417	0.199	210.985	4.843			210.269	0	210.385	4.474	210.838	1.048	210.976	-0.911	210.596	-1.5	210.927	-2.52	210.786	3.273
	211.264	0	212.072	43.438	211.884	30.385	212.181	20.643	211.862	12.351	212.046	7.597	211.973	4.163			211.542	0	212.39	1.372	211.902	1.537	211.596	1.842	211.953	1.822	212.417	0.514	211.985	4.793			211.268	0	211.384	5.041	211.838	0.751	211.976	-1.268	211.595	-1.628	211.927	-3.18	211.785	3.132
	212.264	0	213.072	43.36	212.884	30.355	213.181	20.756	212.862	11.304	213.046	7.074	212.972	3.875			212.542	0	213.39	1.735	212.901	1.592	212.596	2.436	212.953	2.055	213.416	0.856	212.984	4.979			212.268	0	212.384	4.399	212.838	0.385	212.976	-1.063	212.595	-1.898	212.927	-2.41	212.785	3.342
	213.264	0	214.072	42.932	213.884	29.089	214.18	20.848	213.862	11.01	214.045	6.413	213.972	3.811			213.541	0	214.389	1.109	213.901	1.632	213.595	2.443	213.953	2.721	214.416	0.889	213.984	5.312			213.268	0	213.384	4.488	213.838	1.356	213.976	-1.731	213.595	-1.372	213.926	-2.708	213.785	3.764
	214.264	0	215.071	43.387	214.884	30.44	215.18	20.44	214.862	12.116	215.045	6.989	214.972	3.241			214.541	0	215.389	0.291	214.901	0.558	214.595	1.69	214.953	1.392	215.416	0.871	214.984	4.129			214.268	0	214.384	4.627	214.837	0.788	214.975	-1.093	214.595	-1.292	214.926	-2.385	214.785	3.486
	215.263	0	216.071	43.273	215.883	28.965	216.18	20.746	215.861	10.994	216.045	6.645	215.972	3.881			215.541	0	216.389	1.109	215.901	1.669	215.595	1.788	215.953	2.47	216.416	0.948	215.984	5.04			215.267	0	215.383	4.326	215.837	0.874	215.975	-1.513	215.594	-1.548	215.926	-3.546	215.784	2.795
	216.263	0	217.071	43.556	216.883	30.376	217.18	21.303	216.861	11.945	217.045	7.173	216.972	4.699			216.541	0	217.389	1.243	216.9	1.957	216.595	1.956	216.952	2.149	217.415	0.376	216.984	5.636			216.267	0	216.383	4.971	216.837	1.499	216.975	-1.016	216.594	-2.345	216.926	-2.901	216.784	3.291
	217.263	0	218.071	43.947	217.883	29.993	218.18	21.119	217.861	11.628	218.044	7.179	217.971	4.471			217.54	0	218.389	1.382	217.9	1.682	217.594	1.956	217.952	2.462	218.415	1.461	217.983	6.088			217.267	0	217.383	4.338	217.837	1.229	217.975	-0.846	217.594	-1.438	217.925	-2.328	217.784	4.03
	218.263	0	219.07	43.354	218.898	29.822	219.179	20.833	218.861	11.74	219.044	6.521	218.971	4.694			218.54	0	219.388	1.029	218.916	1.915	218.594	1.908	218.952	2.622	219.415	0.945	218.983	5.521			218.267	0	218.383	4.559	218.852	1.82	218.974	-1.152	218.594	-1.57	218.925	-3.036	218.784	4.105
	219.262	0	220.07	43.811	219.898	30.125	220.179	21.001	219.86	11.845	220.044	7.001	219.971	4.05			219.54	0	220.388	1.101	219.915	1.058	219.594	2.162	219.952	1.924	220.415	0.678	219.983	5.431			219.266	0	219.382	3.951	219.852	1.252	219.974	-1.421	219.593	-1.615	219.925	-2.758	219.783	3.959
	220.262	0	221.07	43.284	220.898	30.156	221.179	20.904	220.86	11.143	221.044	5.884	220.971	3.204			220.54	0	221.388	1.208	220.915	1.34	220.594	1.569	220.951	1.365	221.415	0.268	220.983	5.696			220.266	0	220.382	4.467	220.852	1.547	220.974	-1.362	220.593	-1.664	220.925	-2.635	220.783	4.039
	221.262	0	222.07	43.875	221.898	30.195	222.179	21.134	221.86	11.556	222.043	6.628	221.97	4.46			221.539	0	222.388	0.713	221.915	1.561	221.593	2.049	221.951	1.706	222.414	0.033	221.982	5.893			221.266	0	221.382	5.152	221.851	1.638	221.974	-0.851	221.593	-1.511	221.925	-2.608	221.783	4.006
	222.262	0	223.069	43.933	222.898	29.58	223.178	20.623	222.86	10.715	223.043	7.651	222.97	4.873			222.539	0	223.387	0.787	222.915	2.238	222.593	1.552	222.951	2.15	223.414	0.069	222.982	5.716			222.266	0	222.382	4.363	222.851	0.689	222.973	-1.182	222.593	-1.858	222.925	-2.664	222.783	3.525
	223.262	0	224.069	43.974	223.897	29.632	224.178	21.709	223.859	11.659	224.043	6.827	223.97	4.257			223.539	0	224.387	1.459	223.915	1.819	223.593	1.547	223.951	2.359	224.414	1.005	223.982	4.95			223.266	0	223.381	4.317	223.851	1.025	223.973	-2.035	223.593	-1.598	223.924	-2.483	223.783	3.39
	224.261	0	225.069	43.668	224.897	30.208	225.178	21.508	224.859	12.681	225.043	7.63	224.97	4.255			224.539	0	225.387	0.903	224.914	2.387	224.593	1.813	224.95	2.212	225.414	0.353	224.982	5.9			224.265	0	224.381	4.646	224.851	1.715	224.973	-1.074	224.592	-2.076	224.924	-3.087	224.783	3.722
	225.261	0	226.069	43.139	225.897	30.457	226.178	21.307	225.859	11.439	226.042	6.233	225.969	3.88			225.539	0	226.387	0.836	225.914	1.936	225.593	1.212	225.95	2.221	226.413	0.59	225.981	5.551			225.265	0	225.381	4.79	225.85	1.319	225.973	-1.253	225.592	-1.909	225.924	-3.297	225.782	3.805
	226.261	0	227.069	42.958	226.897	30.92	227.177	20.632	226.859	11.663	227.042	6.791	226.969	4.073			226.538	0	227.386	1.249	226.914	1.491	226.592	2.271	226.95	2.749	227.413	0.569	226.981	6.034			226.265	0	226.381	4.595	226.85	1.373	226.972	-0.678	226.592	-1.762	226.924	-2.419	226.782	4.216
	227.261	0	228.068	43.699	227.896	30	228.177	21.432	227.858	11.965	228.042	7.927	227.969	4.638			227.538	0	228.386	1.202	227.913	1.651	227.592	2.21	227.95	2.601	228.413	0.205	227.981	5.812			227.265	0	227.381	4.379	227.85	1.173	227.972	-1.275	227.592	-1.702	227.923	-3.113	227.782	4.766
	228.26	0	229.068	43.578	228.896	30.028	229.177	20.911	228.858	11.807	229.042	7.16	228.969	4.256			228.538	0	229.386	0.97	228.913	1.902	228.592	2.608	228.949	2.268	229.413	0.178	228.981	6.228			228.264	0	228.38	4.51	228.85	1.4	228.972	-1.545	228.591	-1.009	228.923	-2.93	228.781	4.385
	229.26	0	230.068	43.197	229.896	29.992	230.177	20.554	229.874	11.787	230.042	6.315	229.968	4.096			229.538	0	230.386	1.31	229.913	1.397	229.592	1.989	229.965	2.24	230.412	1.032	229.98	5.891			229.264	0	229.38	4.523	229.849	1.777	229.972	-0.874	229.607	-1.422	229.923	-2.269	229.781	4.786
	230.26	0	231.068	43.543	230.896	29.449	231.176	20.818	230.873	11.477	231.041	6.3	230.968	3.97			230.537	0	231.385	1.585	230.913	2.35	230.591	1.922	230.965	2.548	231.412	1.309	230.98	6.042			230.264	0	230.38	5.332	230.849	2.087	230.972	-1.004	230.606	-0.817	230.922	-2.575	230.781	4.724
	231.26	0	232.067	43.633	231.895	29.92	232.176	20.813	231.873	11.859	232.041	7.481	231.968	3.612			231.537	0	232.385	0.425	231.913	1.573	231.591	2.115	231.964	2.357	232.412	0.549	231.98	5.712			231.264	0	231.38	4.409	231.849	1.735	231.971	-1.375	231.606	-1.358	231.922	-3.29	231.781	4.78
	232.275	0	233.067	43.3	232.895	30.183	233.176	21.08	232.873	11.57	233.041	6.89	232.968	4.627			232.552	0	233.385	0.952	232.912	1.268	232.591	1.16	232.964	1.727	233.412	0.476	232.98	5.348			232.279	0	232.379	4.164	232.849	1.582	232.971	-1.977	232.606	-1.659	232.922	-3.339	232.78	4.457
	233.259	0	234.067	44.444	233.895	30.139	234.176	21.818	233.873	11.109	234.041	7.26	233.968	4.289			233.537	0	234.385	1.068	233.912	2.104	233.591	1.94	233.964	2.215	234.411	0.768	233.98	6.315			233.263	0	233.379	4.081	233.848	1.291	233.971	-1.135	233.606	-1.511	233.922	-2.387	233.78	4.425
	234.259	0	235.067	43.697	234.895	30.646	235.175	21.561	234.872	11.892	235.04	6.674	234.967	4.751			234.536	0	235.384	0.952	234.912	2.332	234.59	2.347	234.964	2.762	235.411	0.451	234.979	6.056			234.263	0	234.379	4.226	234.848	1.029	234.971	-1.144	234.606	-1.096	234.921	-2.761	234.78	4.609
	235.259	0	236.066	43.812	235.894	30.723	236.175	21.934	235.872	12.095	236.04	7.084	235.967	5.464			235.536	0	236.384	1.421	235.912	2.087	235.59	1.715	235.963	2.27	236.411	0.175	235.979	6.105			235.263	0	235.379	3.696	235.848	1.037	235.97	-1.844	235.605	-1.735	235.921	-2.925	235.78	4.539
	236.258	0	237.066	43.812	236.894	30.247	237.175	21.561	236.872	12.095	237.04	7.084	236.982	4.787			236.536	0	237.384	0.813	236.911	2.057	236.59	1.914	236.963	2.257	237.411	0.451	236.994	6.056			236.262	0	236.378	4.638	236.848	1.099	236.97	-1.168	236.605	-1.553	236.921	-2.73	236.795	4.609
	237.258	0	238.066	43.812	237.894	30.247	238.175	21.785	237.872	12.192	238.04	7.166	237.982	4.894			237.536	0	238.384	0.726	237.911	1.983	237.59	1.914	237.963	2.257	238.41	0.175	237.994	6.105			237.262	0	237.378	4.582	237.847	1.714	237.97	-1.168	237.605	-1.69	237.921	-2.3	237.795	4.703
	238.258	0	239.066	43.806	238.894	30.247	239.174	21.785	238.871	12.222	239.039	7.166	238.982	4.894			238.535	0	239.384	0.557	238.911	1.983	238.589	2.327	238.963	2.257	239.41	0.136	238.994	6.231			238.262	0	238.378	4.638	238.847	2.315	238.97	-1.168	238.605	-1.553	238.921	-2.3	238.795	4.895
	239.258	0	240.065	43.806	239.894	30.247	240.174	22.649	239.871	12.222	240.039	7.166	239.982	5.979			239.535	0	240.383	-0.231	239.911	2.057	239.589	2.384	239.962	2.025	240.41	0.136	239.994	6.231			239.262	0	239.378	4.582	239.847	2.468	239.969	-1.336	239.604	-1.015	239.92	-2.3	239.794	5.533
	240.258	0	241.081	40.931	240.893	30.247	241.174	22.649	240.871	12.913	241.039	8.826	240.982	6.502			240.535	0	241.399	-0.231	240.91	2.54	240.589	3.438	240.962	2.586	241.41	0.136	240.994	6.282			240.262	0	240.377	3.663	240.847	2.315	240.969	-1.336	240.604	-0.074	240.92	-1.372	240.794	7.103
	241.257	0	242.081	38.678	241.893	28.707	242.174	22.649	241.871	12.913	242.039	9.002	241.981	7.287			241.535	0	242.398	-0.231	241.91	3.497	241.589	3.438	241.962	2.994	242.41	2.591	241.993	7.937			241.261	0	241.393	-0.6	241.847	2.315	241.969	-1.438	241.604	-0.074	241.92	-1.372	241.794	7.103
	242.257	0	243.08	38.678	242.893	28.707	243.174	20.501	242.871	12.913	243.038	8.826	242.981	7.287			242.534	0	243.398	0.703	242.91	2.54	242.588	3.438	242.962	2.994	243.409	2.868	242.993	7.937			242.261	0	242.393	-0.654	242.846	-0.193	242.969	-1.177	242.604	-0.074	242.92	-1.372	242.794	7.103
	243.257	0	244.08	38.45	243.892	28.542	244.173	21.093	243.87	12.819	244.038	10.135	243.981	8.563			243.534	0	244.398	0.486	243.91	3.497	243.588	2.889	243.962	4.011	244.409	2.753	243.993	9.114			243.261	0	243.392	-0.6	243.846	0.417	243.968	-1.438	243.603	-0.532	243.919	-1.82	243.793	6.967
	244.257	0	245.08	37.126	244.892	27.409	245.173	20.291	244.87	13.679	245.038	9.456	244.981	8.403			244.534	0	245.398	0.967	244.909	2.215	244.588	2.315	244.961	3.734	245.409	2.601	244.993	8.011			244.261	0	244.392	-0.74	244.846	0.165	244.968	-1.125	244.603	-0.107	244.919	-1.687	244.793	6.831
	245.256	0	246.08	36.371	245.892	26.705	246.173	19.955	245.87	13.335	246.038	9.44	245.98	8.32			245.534	0	246.397	0.725	245.909	3.042	245.588	2.445	245.961	4.172	246.409	2.716	245.992	8.518			245.26	0	245.392	-0.786	245.846	0.003	245.968	-1.111	245.603	-0.409	245.919	-1.449	245.793	6.007
	246.256	0	247.079	35.466	246.892	27.182	247.173	20.143	246.87	12.431	247.037	9.028	246.98	7.917			246.534	0	247.397	0.241	246.909	2.253	246.588	2.524	246.961	2.873	247.408	2.641	246.992	7.487			246.26	0	246.392	-0.389	246.845	-0.049	246.968	-1.644	246.603	-0.131	246.919	-1.664	246.793	6.011
	247.256	0	248.079	35.303	247.892	26.101	248.172	19.443	247.869	11.964	248.037	8.354	247.98	8.141			247.533	0	248.397	1.53	247.909	3.03	247.587	3.008	247.961	4.226	248.408	3.503	247.992	8.321			247.26	0	247.391	-1.066	247.845	-0.38	247.968	-0.792	247.602	-0.092	247.918	-1.266	247.792	6.316
	248.256	0	249.079	34.373	248.891	25.442	249.172	19.487	248.869	12.191	249.037	8.389	248.98	8.14			248.533	0	249.397	0.886	248.909	2.967	248.587	3.251	248.96	3.744	249.408	2.942	248.992	8.926			248.26	0	248.391	-0.411	248.845	0.494	248.967	-0.809	248.602	-0.03	248.918	-0.991	248.792	7.344
	249.256	0	250.079	34.336	249.891	24.93	250.172	19.171	249.869	12.132	250.037	8.707	249.979	8.267			249.533	0	250.397	0.763	249.908	2.557	249.587	3.153	249.96	3.632	250.408	2.646	249.991	7.876			249.26	0	249.391	-0.441	249.845	0.272	249.967	-0.777	249.602	-0.406	249.918	-1.165	249.792	6.909
	250.255	0	251.078	32.606	250.891	24.665	251.172	19.018	250.869	11.415	251.037	7.961	250.979	7.846			250.533	0	251.396	1.027	250.908	2.565	250.587	2.379	250.96	3.726	251.407	3.013	250.991	8.034			250.259	0	250.391	-0.387	250.844	0.238	250.967	-0.538	250.602	0.294	250.918	-0.673	250.792	7.619
	251.255	0	252.078	32.397	251.891	24.426	252.187	19.164	251.868	11.431	252.036	7.673	251.979	7.721			251.532	0	252.396	0.915	251.908	1.884	251.586	2.827	251.96	3.622	252.407	2.74	251.991	8.486			251.259	0	251.39	-0.494	251.844	-0.065	251.982	-1.157	251.602	-0.154	251.917	-1.014	251.792	7.7
	252.255	0	253.078	32.525	252.89	24.452	253.187	18.861	252.868	12.064	253.036	8.383	252.979	8.628			252.532	0	253.396	0.726	252.908	2.879	252.602	2.408	252.959	3.725	253.407	2.242	252.991	8.497			252.259	0	252.39	-0.626	252.844	0.039	252.982	-1.219	252.601	-0.391	252.917	-1.337	252.791	7.26
	253.254	0	254.078	31.958	253.89	24.338	254.187	18.777	253.868	11.276	254.036	9.226	253.978	8.628			253.532	0	254.396	1.739	253.907	2.506	253.602	2.444	253.959	3.089	254.407	2.872	253.99	7.662			253.258	0	253.39	-0.627	253.844	0.374	253.982	-0.885	253.601	-0.707	253.917	-1.059	253.791	7.161
	254.254	0	255.077	32.094	254.89	24.268	255.186	18.372	254.868	11.893	255.036	8.831	254.978	9.062			254.532	0	255.395	1.05	254.907	2.804	254.601	2.82	254.959	4.157	255.406	2.441	254.99	8.898			254.258	0	254.39	-0.266	254.843	0.457	254.981	-0.945	254.601	-0.105	254.917	-0.495	254.791	7.491
	255.254	0	256.077	31.162	255.89	23.68	256.186	18.677	255.867	12.183	256.035	9.336	255.978	8.348			255.532	0	256.395	1.168	255.907	3.057	255.601	2.852	255.959	4.153	256.406	2.259	255.99	8.487			255.258	0	255.389	-0.086	255.843	1.236	255.981	-0.726	255.601	0.055	255.917	-1.069	255.791	7.61
	256.254	0	257.077	30.517	256.889	22.549	257.186	18.038	256.867	10.917	257.035	8.033	256.978	7.886			256.531	0	257.395	0.425	256.907	2.646	256.601	2.628	256.958	3.688	257.406	2.676	256.99	7.771			256.258	0	256.389	-0.816	256.843	0.098	256.981	-0.542	256.6	-0.295	256.916	-1.075	256.79	7.223
	257.254	0	258.077	30.885	257.889	23.082	258.186	18.097	257.867	10.903	258.035	8.498	257.977	8.277			257.531	0	258.395	0.936	257.906	2.432	257.601	2.253	257.958	3.013	258.406	2.719	257.989	7.835			257.258	0	257.389	-0.461	257.843	0.808	257.981	-0.573	257.6	-0.069	257.916	-0.252	257.79	6.871
	258.253	0	259.077	30.883	258.889	23.728	259.185	17.337	258.867	11.961	259.05	7.875	258.977	8.987			258.531	0	259.394	0.869	258.906	2.992	258.6	2.828	258.958	3.293	259.421	2.659	258.989	8.193			258.257	0	258.389	-0.718	258.842	0.22	258.98	-1.125	258.6	0.507	258.932	-0.773	258.79	7.265
	259.253	0	260.076	30.274	259.889	22.346	260.185	18.044	259.866	11.582	260.05	8.441	259.977	7.887			259.53	0	260.394	0.699	259.906	1.861	259.6	2.548	259.958	3.49	260.421	1.866	259.989	8.009			259.257	0	259.389	-1.163	259.842	-0.696	259.98	-2.057	259.6	-0.555	259.931	-1.942	259.79	6.535
	260.253	0	261.076	29.794	260.888	22.727	261.185	17.397	260.866	10.689	261.05	8.056	260.977	8.266			260.53	0	261.394	0.664	260.906	2.136	260.6	2.335	260.957	3.389	261.421	2.069	260.989	8.103			260.257	0	260.388	-1.514	260.842	0.117	260.98	-0.39	260.599	-0.514	260.931	-0.845	260.789	7.055
	261.268	0	262.076	29.798	261.888	21.532	262.185	18.173	261.866	10.818	262.05	8.438	261.977	8.527			261.546	0	262.394	0.951	261.905	2.833	261.6	2.632	261.957	3.922	262.42	2.57	261.989	8.354			261.272	0	261.388	-0.933	261.842	0.046	261.98	-0.919	261.599	-0.238	261.931	-0.904	261.789	7.4
	262.268	0	263.076	28.929	262.888	22.292	263.184	18.356	262.866	11.414	263.049	8.833	262.976	9.516			262.545	0	263.393	0.285	262.905	2.994	262.599	2.906	262.957	4.36	263.42	2.871	262.988	8.632			262.272	0	262.388	-1.083	262.842	0.396	262.98	-0.925	262.599	-0.602	262.931	-0.986	262.789	7.256
	263.268	0	264.075	28.903	263.888	22.293	264.184	18.002	263.866	12.132	264.049	8.955	263.976	8.777			263.545	0	264.393	0.423	263.905	2.581	263.599	2.99	263.957	3.582	264.42	2.569	263.988	8.477			263.272	0	263.388	-1.731	263.841	0.03	263.979	-0.347	263.599	-0.455	263.93	-0.707	263.789	7.419
	264.267	0	265.075	28.769	264.887	21.854	265.184	17.076	264.865	11.048	265.049	8.308	264.976	8.319			264.545	0	265.393	0.552	264.905	2.436	264.599	2.347	264.957	3.584	265.42	2.094	264.988	8.344			264.271	0	264.387	-1.024	264.841	0.353	264.979	-0.452	264.598	0.377	264.93	-0.222	264.788	7.758
	265.267	0	266.075	28.405	265.887	22.43	266.184	16.127	265.865	10.414	266.049	8.428	265.976	7.668			265.545	0	266.393	0.993	265.904	2.614	265.599	2.965	265.956	3.284	266.419	2.916	265.988	8.75			265.271	0	265.387	-0.833	265.841	-0.114	265.979	-0.774	265.598	-0.372	265.93	-0.604	265.788	7.455
	266.267	0	267.075	28	266.887	21.209	267.184	17.153	266.865	10.471	267.048	8.325	266.975	8.396			266.544	0	267.393	0.695	266.904	2.82	266.598	2.623	266.956	4.235	267.419	2.137	266.987	8.417			266.271	0	266.387	-0.313	266.841	-0.014	266.979	-0.919	266.598	0.136	266.929	-0.556	266.788	7.614
	267.267	0	268.074	27.669	267.887	21.225	268.183	16.528	267.865	10.218	268.048	7.579	267.975	7.979			267.544	0	268.392	0.741	267.904	2.751	267.598	3.051	267.956	3.39	268.419	1.793	267.987	8.244			267.271	0	267.387	-0.261	267.84	0.784	267.978	-0.615	267.598	0.561	267.929	-0.214	267.788	7.914
	268.267	0	269.074	28.292	268.887	21.774	269.183	16.282	268.864	10.448	269.048	7.54	268.975	8.108			268.544	0	269.392	0.915	268.904	2.188	268.598	2.424	268.956	3.269	269.419	1.896	268.987	7.869			268.271	0	268.386	-0.295	268.84	0.039	268.978	-0.303	268.598	0.065	268.929	-0.841	268.788	7.859
	269.266	0	270.074	27.177	269.887	20.817	270.183	16.11	269.864	10.032	270.048	7.882	269.975	7.831			269.544	0	270.392	0.937	269.904	2.872	269.598	2.719	269.955	3.881	270.419	2.451	269.987	8.407			269.27	0	269.386	-0.454	269.84	-0.116	269.978	-0.705	269.597	-0.603	269.929	-0.269	269.787	7.927
	270.266	0	271.074	27.785	270.886	20.853	271.183	16.664	270.864	11.222	271.047	8.611	270.974	7.805			270.544	0	271.392	1.313	270.903	3.306	270.598	2.547	270.955	4.374	271.418	3.256	270.986	8.645			270.27	0	270.386	-1.161	270.84	0.243	270.978	-0.63	270.597	0.106	270.929	-0.65	270.787	7.254
	271.266	0	272.073	26.855	271.886	20.263	272.182	15.887	271.864	10.264	272.047	7.57	271.974	7.71			271.543	0	272.391	1.061	271.903	2.987	271.597	3.282	271.955	3.724	272.418	2.023	271.986	8.981			271.27	0	271.386	-0.454	271.839	0.84	271.977	-0.136	271.597	0.337	271.928	-0.437	271.787	7.969
	272.266	0	273.073	26.874	272.886	21.528	273.182	16.345	272.863	10.672	273.047	8.316	272.974	8.246			272.543	0	273.391	0.468	272.903	2.328	272.597	2.789	272.955	2.976	273.418	2.103	272.986	7.67			272.27	0	272.385	-0.329	272.839	-0.354	272.977	-1.396	272.597	0.338	272.928	-1.069	272.787	7.41
	273.266	0	274.073	26.203	273.901	19.686	274.182	15.519	273.863	9.27	274.047	7.346	273.974	7.608			273.543	0	274.391	0.694	273.918	2.356	273.597	2.737	273.954	3.486	274.418	2.455	273.986	8.243			273.27	0	273.385	-1.397	273.855	0.076	273.977	-0.56	273.596	0.286	273.928	0.099	273.786	8.021
	274.265	0	275.073	26.614	274.901	20.406	275.182	16.38	274.863	9.78	275.046	8.369	274.973	8.175			274.543	0	275.391	1.114	274.918	2.865	274.597	3.032	274.954	3.602	275.417	2.008	274.985	7.904			274.269	0	274.385	-0.371	274.854	0.302	274.977	-0.998	274.596	0.802	274.928	0.134	274.786	7.371
	275.265	0	276.073	25.322	275.901	19.704	276.181	14.997	275.863	9.186	276.046	7.687	275.973	7.216			275.542	0	276.39	0.837	275.918	2.864	275.596	3.35	275.954	3.574	276.417	2.285	275.985	8.316			275.269	0	275.385	-0.805	275.854	0.211	275.977	-0.222	275.596	0.219	275.927	-0.078	275.786	8.144
	276.265	0	277.072	25.742	276.9	19.034	277.181	14.884	276.862	8.899	277.046	7.048	276.973	7.573			276.542	0	277.39	1.017	276.918	2.385	276.596	2.947	276.954	3.395	277.417	2.089	276.985	8.29			276.269	0	276.385	-0.677	276.854	0.041	276.976	-0.867	276.596	-0.52	276.927	-1.048	276.786	6.955
	277.264	0	278.072	25.274	277.9	19.767	278.181	16.092	277.862	9.365	278.046	8.032	277.973	7.884			277.542	0	278.39	1.212	277.917	2.824	277.596	3.168	277.953	4.008	278.417	2.927	277.985	8.769			277.268	0	277.384	-1.116	277.854	0.22	277.976	-0.387	277.595	0.022	277.927	-1.092	277.785	7.368
	278.264	0	279.072	26.833	278.9	20.278	279.181	16.382	278.862	10.492	279.046	9.115	278.972	8.335			278.542	0	279.39	0.757	278.917	3.053	278.596	3.462	278.953	4.386	279.416	2.358	278.985	8.812			278.268	0	278.384	-1.308	278.853	0.655	278.976	-0.793	278.595	-0.206	278.927	-0.71	278.785	6.992
	279.264	0	280.072	25.994	279.9	19.906	280.18	16.057	279.862	10.273	280.045	8.574	279.972	7.959			279.541	0	280.389	1.066	279.917	2.69	279.595	3.137	279.953	3.586	280.416	2.06	279.984	8.54			279.268	0	279.384	-0.68	279.853	0.194	279.976	-0.5	279.595	-0.446	279.926	-0.363	279.785	7.631
	280.264	0	281.072	25.6	280.899	19.628	281.18	14.935	280.861	10.183	281.045	7.813	280.972	7.719			280.541	0	281.389	0.438	280.917	2.912	280.595	3.135	280.953	3.947	281.416	1.751	280.984	8.473			280.268	0	280.384	-0.537	280.853	0.865	280.975	0.416	280.595	0.055	280.926	0.282	280.785	7.798
	281.263	0	282.071	24.664	281.899	19.344	282.18	15.321	281.861	9.618	282.045	7.603	281.972	7.847			281.541	0	282.389	0.882	281.916	2.162	281.595	2.386	281.953	3.284	282.416	2.381	281.984	8.225			281.267	0	281.384	-0.467	281.853	0.021	281.975	-0.086	281.595	0.067	281.926	-0.62	281.784	7.649
	282.263	0	283.071	25.369	282.899	19.634	283.18	15.391	282.861	9.916	283.045	8.19	282.972	8.42			282.541	0	283.389	0.673	282.916	3.285	282.595	2.936	282.953	3.619	283.415	1.937	282.984	8.69			282.267	0	282.383	-1.193	282.852	-0.858	282.975	-1.07	282.594	0.154	282.926	-0.654	282.784	7.304
	283.263	0	284.071	24.458	283.899	18.697	284.18	14.42	283.861	9.491	284.044	7.125	283.971	6.603			283.54	0	284.389	0.677	283.916	2.774	283.594	2.578	283.952	3.133	284.415	2.755	283.983	8.532			283.267	0	283.383	-0.347	283.852	0.337	283.975	-0.389	283.594	-0.197	283.925	-0.482	283.784	7.753
	284.263	0	285.07	25.096	284.898	19.012	285.179	15.371	284.861	9.588	285.044	7.931	284.971	7.668			284.54	0	285.388	0.368	284.916	2.87	284.594	3.208	284.952	3.548	285.415	1.794	284.983	8.382			284.267	0	284.383	-0.149	284.852	-0.718	284.974	-0.824	284.594	0.206	284.925	-0.653	284.784	7.918
	285.262	0	286.07	24.437	285.898	19.51	286.179	14.661	285.876	9.436	286.044	7.485	285.971	7.499			285.54	0	286.388	0.549	285.915	2.153	285.594	2.591	285.967	3.166	286.415	2.045	285.983	8.229			285.267	0	285.382	-1.111	285.852	0.225	285.974	-0.877	285.609	-0.175	285.925	-0.613	285.784	7.548
	286.262	0	287.07	24.624	286.898	18.458	287.179	14.412	286.876	9.07	287.044	7.595	286.971	7.857			286.54	0	287.388	1.532	286.915	2.988	286.594	3.426	286.967	3.946	287.415	2.463	286.983	8.612			286.266	0	286.382	-0.446	286.852	-0.335	286.974	-0.191	286.609	-0.189	286.925	-0.308	286.783	7.723
	287.262	0	288.07	23.468	287.898	18.236	288.179	14.571	287.875	9.076	288.043	7.129	287.97	7.211			287.539	0	288.388	0.727	287.915	3.008	287.593	3.38	287.967	4.191	288.414	1.951	287.982	8.863			287.266	0	287.382	-0.775	287.851	0.39	287.974	-1.067	287.609	-0.005	287.925	-0.44	287.783	7.457
	288.262	0	289.069	23.695	288.897	18.162	289.178	14.566	288.875	8.579	289.043	7.371	288.97	6.842			288.539	0	289.387	1.076	288.915	2.559	288.593	2.675	288.967	4.028	289.414	2.208	288.982	8.353			288.266	0	288.382	-1.279	288.851	-0.324	288.973	-0.368	288.608	0.297	288.924	-0.063	288.783	7.485
	289.262	0	290.069	24.243	289.897	18.675	290.178	14.416	289.875	9.956	290.043	8.091	289.97	7.217			289.539	0	290.387	0.699	289.915	2.901	289.593	3.434	289.966	3.838	290.414	1.859	289.982	9.034			289.266	0	289.381	-1.239	289.851	0.249	289.973	-0.296	289.608	-0.338	289.924	-0.163	289.783	7.896
	290.261	0	291.069	24.107	290.897	17.491	291.178	14.156	290.875	8.795	291.043	7.444	290.97	7.156			290.539	0	291.387	0.708	290.914	2.447	290.593	2.185	290.966	3.431	291.414	2.266	290.982	8.52			290.265	0	290.381	-0.546	290.851	0.413	290.973	-0.152	290.608	0.273	290.924	-0.457	290.782	8.302
	291.261	0	292.069	24.663	291.897	18.671	292.178	15.801	291.875	9.795	292.042	7.538	291.985	7.896			291.539	0	292.387	0.667	291.914	2.505	291.593	2.791	291.966	3.453	292.413	2.141	291.997	7.952			291.265	0	291.381	-0.801	291.85	-0.556	291.973	-0.716	291.608	0.122	291.924	-0.506	291.798	7.321
	292.261	0	293.069	23.556	292.896	19.122	293.177	14.97	292.874	9.964	293.042	8.366	292.985	8.129			292.538	0	293.386	0.978	292.914	2.391	292.592	3.043	292.966	3.659	293.413	3.016	292.997	8.438			292.265	0	292.381	-1.071	292.85	-0.585	292.972	-1.173	292.607	-0.339	292.923	-1.279	292.797	7.493
	293.261	0	294.068	23.397	293.896	17.814	294.177	14.007	293.874	8.788	294.042	7.201	293.985	7.767			293.538	0	294.386	0.975	293.914	3.136	293.592	2.717	293.965	3.915	294.413	2.458	293.997	9.011			293.265	0	293.381	-0.829	293.85	0.734	293.972	-0.291	293.607	-0.246	293.923	-0.88	293.797	7.932
	294.26	0	295.084	24.125	294.896	17.823	295.177	14.548	294.874	9.002	295.042	7.043	294.984	7.289			294.538	0	295.402	1.297	294.913	2.833	294.592	3.173	294.965	3.366	295.413	2.011	294.996	8.702			294.264	0	294.38	-0.572	294.85	-0.304	294.972	-1.009	294.607	-0.109	294.923	-0.929	294.797	7.821
	295.26	0	296.083	22.666	295.896	17.245	296.177	13.814	295.874	9.318	296.042	7.432	295.984	7.118			295.538	0	296.401	0.524	295.913	2.383	295.592	2.99	295.965	3.284	296.412	2.013	295.996	8.201			295.264	0	295.396	-1.337	295.85	-0.347	295.972	-1.079	295.607	-0.838	295.923	-0.598	295.797	7.085
	296.26	0	297.083	24.016	296.896	18.164	297.176	14.855	296.874	9.62	297.041	7.236	296.984	7.632			296.537	0	297.401	1.045	296.913	2.974	296.591	3.168	296.965	4.083	297.412	1.813	296.996	8.943			296.264	0	296.395	-0.457	296.849	-0.555	296.972	-0.415	296.607	-0.184	296.922	-0.566	296.797	7.429
	297.26	0	298.083	23.464	297.895	18.334	298.176	14.505	297.873	9.751	298.041	7.81	297.984	7.58			297.537	0	298.401	0.569	297.913	2.604	297.591	3.009	297.964	3.461	298.412	2.547	297.996	8.715			297.264	0	297.395	-0.742	297.849	-0.095	297.971	-0.963	297.606	-0.7	297.922	-0.424	297.796	7.739
	298.259	0	299.083	22.889	298.895	17.839	299.176	13.681	298.873	8.751	299.041	7.202	298.983	7.284			298.537	0	299.401	0.906	298.912	2.604	298.591	2.77	298.964	4.123	299.412	2.407	298.995	8.023			298.263	0	298.395	-0.359	298.849	0.49	298.971	0.49	298.606	0.487	298.922	0.408	298.796	9.002
	299.259	0	300.082	24.03	299.895	18.038	300.176	14.48	299.873	8.899	300.041	7.866	299.983	7.132			299.537	0	300.4	0.987	299.912	3.011	299.591	2.651	299.964	3.666	300.411	2.707	299.995	8.281			299.263	0	299.395	-0.348	299.848	0.273	299.971	-0.287	299.606	0.313	299.922	0.362	299.796	7.679
	300.259	0	301.082	23.805	300.895	17.639	301.175	13.809	300.873	9.345	301.04	6.706	300.983	7.732			300.536	0	301.4	0.775	300.912	3.223	300.59	3.408	300.964	4.493	301.411	2.002	300.995	8.456			300.263	0	300.394	-0.673	300.848	0.517	300.971	0.319	300.606	-0.008	300.921	0.169	300.796	8.826
	301.259	0	302.082	23.36	301.894	16.846	302.175	14.116	301.872	9.17	302.04	6.798	301.983	7.845			301.536	0	302.4	1.271	301.912	2.737	301.59	3.104	301.963	3.501	302.411	1.546	301.995	8.213			301.263	0	301.394	-0.279	301.848	-0.137	301.97	-0.751	301.605	0.199	301.921	-0.461	301.795	8.454
	302.258	0	303.082	22.343	302.894	17.782	303.175	13.646	302.872	8.057	303.04	6.619	302.982	7.824			302.536	0	303.4	0.88	302.911	3.199	302.59	2.982	302.963	3.493	303.411	1.9	302.994	8.357			302.262	0	302.394	-0.403	302.848	-0.238	302.97	-0.481	302.605	0.1	302.921	-0.489	302.795	7.68
	303.258	0	304.082	22.677	303.894	17.405	304.175	14.457	303.872	9.256	304.04	7.201	303.982	7.952			303.536	0	304.399	1.291	303.911	2.432	303.59	3.427	303.963	4.001	304.41	2.707	303.994	8.267			303.262	0	303.394	-0.343	303.848	-0.11	303.97	-0.044	303.605	0.597	303.921	0.235	303.795	8.805
	304.258	0	305.081	23.115	304.894	17.803	305.175	13.995	304.872	8.921	305.039	7.057	304.982	7.742			304.535	0	305.399	1.218	304.911	3.274	304.589	3.104	304.963	4.179	305.41	2.148	304.994	8.842			304.262	0	304.394	-1.312	304.847	0.001	304.97	-1.322	304.605	-0.283	304.921	-0.995	304.795	7.999
	305.258	0	306.081	22.396	305.893	16.778	306.174	13.909	305.871	8.673	306.039	7.098	305.982	7.796			305.535	0	306.399	1.447	305.911	2.745	305.589	3.202	305.962	3.515	306.41	2.488	305.994	8.706			305.262	0	305.393	-0.853	305.847	0.082	305.969	-0.079	305.604	0.948	305.92	0.095	305.794	8.129
	306.258	0	307.081	22.849	306.893	17.173	307.19	13.724	306.871	9.028	307.039	7.552	306.981	7.718			306.535	0	307.399	1.11	306.91	3.014	306.589	3.452	306.962	4.133	307.41	2.523	306.994	8.654			306.262	0	306.393	-0.407	306.847	0.328	306.985	0.192	306.604	0.646	306.92	0.213	306.794	8.612
	307.257	0	308.081	21.774	307.893	16.879	308.19	13.181	307.871	8.077	308.039	6.741	307.981	7.309			307.535	0	308.398	0.996	307.91	2.641	307.604	3.579	307.962	3.723	308.41	2.365	307.993	8.347			307.261	0	307.393	-0.431	307.847	0.377	307.985	-0.822	307.604	0.348	307.92	0.114	307.794	8.838
	308.257	0	309.08	21.197	308.893	16.532	309.189	13.196	308.871	7.649	309.038	7.008	308.981	6.988			308.535	0	309.398	1.174	308.91	2.527	308.604	3.209	308.962	3.819	309.409	2.163	308.993	8.595			308.261	0	308.393	-0.175	308.846	0.299	308.984	-0.16	308.604	-0.011	308.92	0.153	308.794	8.327
	309.257	0	310.08	21.801	309.893	16.954	310.189	13.401	309.87	8.587	310.038	6.783	309.981	6.618			309.534	0	310.398	1.043	309.91	2.807	309.604	3.122	309.962	3.934	310.409	2.126	309.993	8.083			309.261	0	309.392	-0.636	309.846	-0.054	309.984	-0.397	309.603	0.12	309.919	-0.115	309.793	8.379
	310.257	0	311.08	21.512	310.892	16.557	311.189	13.545	310.87	8.341	311.038	6.696	310.981	7.025			310.534	0	311.398	1.202	310.909	2.757	310.604	3.306	310.961	3.405	311.409	2.427	310.993	8.074			310.261	0	310.392	-0.612	310.846	0.323	310.984	-0.731	310.603	0.41	310.919	-0.512	310.793	7.676
	311.256	0	312.08	21.906	311.892	17.048	312.189	13.295	311.87	8.381	312.038	6.448	311.98	5.995			311.534	0	312.398	0.926	311.909	3.212	311.603	3.339	311.961	3.646	312.409	1.854	311.992	8.42			311.26	0	311.392	-0.355	311.846	0.117	311.984	-0.251	311.603	-0.261	311.919	0.058	311.793	8.09
	312.256	0	313.079	22.053	312.892	16.512	313.188	13.48	312.87	8.83	313.038	7.174	312.98	7.228			312.534	0	313.397	1.109	312.909	2.286	312.603	2.852	312.961	3.405	313.408	2.402	312.992	7.992			312.26	0	312.392	-0.58	312.845	0.115	312.983	-0.099	312.603	0.085	312.919	0.317	312.793	8.389
	313.256	0	314.079	21.403	313.892	16.434	314.188	13.677	313.869	7.661	314.053	6.536	313.98	7.346			313.533	0	314.397	1.294	313.909	2.995	313.603	2.988	313.961	3.277	314.424	2.013	313.992	8.198			313.26	0	313.391	-0.049	313.845	-0.639	313.983	-1.024	313.602	0.023	313.934	-0.968	313.793	7.898
	314.256	0	315.079	21.738	314.891	16.447	315.188	13.679	314.869	8.494	315.053	7.399	314.98	7.572			314.533	0	315.397	1.001	314.909	2.698	314.603	3.272	314.96	4.086	315.423	2.681	314.992	9.179			314.26	0	314.391	0.012	314.845	0.259	314.983	0.094	314.602	0.457	314.934	0.414	314.792	8.578
	315.255	0	316.079	22.018	315.891	16.69	316.188	13.035	315.869	8.874	316.052	6.698	315.979	7.126			315.533	0	316.397	1.188	315.908	3.539	315.602	3.498	315.96	4.007	316.423	1.59	315.991	8.638			315.259	0	315.391	-0.701	315.845	0.104	315.983	-0.994	315.602	0.319	315.934	-0.603	315.792	7.783
	316.271	0	317.078	21.439	316.891	17.104	317.187	13.408	316.869	8.152	317.052	6.47	316.979	7.376			316.548	0	317.396	0.43	316.908	2.924	316.602	3.052	316.96	4.328	317.423	1.76	316.991	8.357			316.275	0	316.391	-0.919	316.844	0.019	316.982	-0.212	316.602	-0.247	316.933	0.169	316.792	7.426
	317.271	0	318.078	21.441	317.891	16.184	318.187	13.546	317.868	7.765	318.052	6.468	317.979	6.844			317.548	0	318.396	0.775	317.908	2.787	317.602	2.78	317.96	4.026	318.423	2.021	317.991	8.691			317.275	0	317.39	-1.06	317.844	0.436	317.982	-0.899	317.602	0.076	317.933	0.035	317.792	7.984
	318.27	0	319.078	22.566	318.89	17.624	319.187	13.113	318.868	9.129	319.052	7.217	318.979	7.594			318.548	0	319.396	0.921	318.908	3.174	318.602	3.416	318.96	3.825	319.423	1.981	318.991	7.923			318.274	0	318.39	-1.188	318.844	0.233	318.982	-0.347	318.602	-0.119	318.933	-0.106	318.791	8.13
	319.27	0	320.078	22.262	319.89	15.898	320.187	13.28	319.868	8.464	320.052	7.15	319.978	7.324			319.548	0	320.396	0.811	319.907	3.24	319.602	3.127	319.959	3.919	320.422	2.584	319.99	8.799			319.274	0	319.39	-1.436	319.844	-0.081	319.982	-0.032	319.601	-0.451	319.933	0.348	319.791	8.475
	320.27	0	321.078	21.353	320.89	16.368	321.186	13.005	320.868	8.91	321.051	6.489	320.978	7.131			320.547	0	321.395	0.617	320.907	2.617	320.601	2.761	320.959	3.815	321.422	1.621	320.99	8.281			320.274	0	320.39	-0.727	320.843	0.236	320.981	-0.516	320.601	0.059	320.932	-0.281	320.791	8.491
	321.27	0	322.077	21.196	321.89	16.203	322.186	13.163	321.867	7.691	322.051	5.933	321.978	7.572			321.547	0	322.395	0.523	321.907	2.34	321.601	2.813	321.959	3.539	322.422	2.392	321.99	7.597			321.274	0	321.39	-0.88	321.843	-0.213	321.981	-0.558	321.601	-0.439	321.932	-0.597	321.791	8.249
	322.269	0	323.077	20.827	322.889	16.169	323.186	14.181	322.867	8.088	323.051	6.503	322.978	7.244			322.547	0	323.395	1.67	322.907	2.999	322.601	2.94	322.958	4.05	323.422	3.354	322.99	8.138			322.273	0	322.389	-1.136	322.843	-0.141	322.981	-0.83	322.6	-0.165	322.932	0.098	322.79	8.31
	323.269	0	324.077	21.421	323.889	15.952	324.186	13.186	323.867	8.892	324.051	7.192	323.977	7.935			323.547	0	324.395	0.946	323.906	3.119	323.601	3.781	323.958	3.649	324.421	2.285	323.989	8.862			323.273	0	323.389	-0.554	323.843	-0.088	323.981	-1.012	323.6	0.198	323.932	-0.071	323.79	8.061
	324.269	0	325.077	20.855	324.889	15.189	325.185	13.006	324.867	8.283	325.05	6.388	324.977	6.729			324.546	0	325.394	0.662	324.906	2.826	324.6	3.206	324.958	3.665	325.421	1.879	324.989	8.756			324.273	0	324.389	-0.993	324.843	0.297	324.981	-0.33	324.6	0.051	324.931	-0.585	324.79	7.804
	325.269	0	326.076	20.32	325.889	15.737	326.185	12.568	325.866	7.841	326.05	6.362	325.977	6.63			325.546	0	326.394	0.515	325.906	2.763	325.6	3.37	325.958	3.635	326.421	2.129	325.989	8.407			325.273	0	325.389	-1.097	325.842	0.628	325.98	-0.694	325.6	0.253	325.931	-0.115	325.79	8.262
	326.268	0	327.076	21.214	326.888	15.323	327.185	12.339	326.866	7.875	327.05	6.85	326.977	6.924			326.546	0	327.394	1.261	326.906	1.878	326.6	2.715	326.957	2.948	327.421	2.587	326.989	7.944			326.272	0	326.388	-0.686	326.842	0.159	326.98	-0.05	326.599	0.189	326.931	0.102	326.789	7.966
	327.268	0	328.076	20.306	327.888	15.688	328.185	13.669	327.866	7.987	328.05	6.782	327.977	7.128			327.546	0	328.394	1.117	327.905	3.669	327.6	3.688	327.957	3.948	328.42	2.725	327.989	8.184			327.272	0	327.388	-1.21	327.842	0.34	327.98	-0.499	327.599	0.118	327.931	-0.074	327.789	8.534
	328.268	0	329.076	21.196	328.904	17.023	329.185	13.191	328.866	9.41	329.049	7.523	328.976	7.824			328.545	0	329.393	0.821	328.921	2.37	328.599	3.067	328.957	3.998	329.42	2.334	328.988	8.463			328.272	0	328.388	-0.106	328.857	0.363	328.98	-0.657	328.599	0.56	328.93	-0.17	328.789	8.337
	329.268	0	330.075	20.546	329.903	15.364	330.184	13.052	329.866	7.972	330.049	7.051	329.976	7.214			329.545	0	330.393	1.204	329.921	2.845	329.599	3.576	329.957	3.951	330.42	2.331	329.988	8.456			329.272	0	329.388	-1.011	329.857	0.106	329.979	-0.067	329.599	0.231	329.93	-0.566	329.789	8.481
	330.267	0	331.075	20.418	330.903	15.747	331.184	13.086	330.865	8.907	331.049	6.898	330.976	7.705			330.545	0	331.393	1.313	330.92	2.782	330.599	3.756	330.957	3.662	331.42	2.072	330.988	8.645			330.271	0	330.387	-0.592	330.857	0.9	330.979	0.268	330.598	0.964	330.93	0.966	330.788	8.828
	331.267	0	332.075	20.328	331.903	15.007	332.184	12.445	331.865	8.124	332.049	6.714	331.976	6.541			331.545	0	332.393	1.221	331.92	3.129	331.599	3.384	331.956	4.188	332.419	2.542	331.988	8.585			331.271	0	331.387	-0.107	331.857	0.016	331.979	-1.133	331.598	0.571	331.93	0.084	331.788	8.234
	332.267	0	333.075	20.284	332.903	15.344	333.184	12.586	332.865	8.756	333.048	6.51	332.975	6.946			332.544	0	333.393	0.468	332.92	3.12	332.598	3.694	332.956	3.857	333.419	2.167	332.987	8.561			332.271	0	332.387	-0.922	332.856	0.433	332.979	-0.739	332.598	0.473	332.93	-0.126	332.788	7.789
	333.267	0	334.075	21.032	333.902	15.591	334.183	12.967	333.865	8.235	334.048	7.586	333.975	7.295			333.544	0	334.392	0.942	333.92	2.226	333.598	3.002	333.956	3.075	334.419	1.702	333.987	8.006			333.271	0	333.387	-1.186	333.856	0.928	333.978	0.144	333.598	0.375	333.929	0.819	333.788	9.224
	334.266	0	335.074	20.669	334.902	16.225	335.183	12.59	334.864	8.056	335.048	7.095	334.975	7.393			334.544	0	335.392	0.798	334.919	2.886	334.598	3.115	334.956	3.423	335.419	1.463	334.987	8.288			334.271	0	334.387	-0.109	334.856	0.702	334.978	-0.222	334.598	1.251	334.929	0.118	334.788	9.067
	335.266	0	336.074	20.659	335.902	14.979	336.183	12.174	335.864	7.655	336.048	6.947	335.975	6.945			335.544	0	336.392	0.428	335.919	2.043	335.598	2.847	335.955	3.048	336.419	1.985	335.987	8.067			335.27	0	335.386	-1.062	335.856	0.944	335.978	0.166	335.597	0.269	335.929	0.062	335.787	7.995
	336.266	0	337.074	20.464	336.902	15.363	337.183	12.429	336.864	7.618	337.047	5.711	336.974	6.589			336.544	0	337.392	1.323	336.919	2.6	336.598	2.864	336.955	3.639	337.418	2.064	336.986	8.064			336.27	0	336.386	-0.248	336.855	0.736	336.978	0.002	336.597	0.463	336.929	0.789	336.787	8.626
	337.266	0	338.074	19.834	337.901	15.324	338.182	12.229	337.864	8.39	338.047	7	337.974	7.147			337.543	0	338.391	0.852	337.919	3.056	337.597	3.283	337.955	3.724	338.418	1.959	337.986	7.871			337.27	0	337.386	-0.256	337.855	0.383	337.977	-0.633	337.597	0.584	337.928	-0.269	337.787	8.015
	338.266	0	339.073	20.59	338.901	16.073	339.182	12.921	338.863	9.133	339.047	6.577	338.974	6.952			338.543	0	339.391	1.205	338.918	2.943	338.597	3.705	338.955	4.014	339.418	2.193	338.986	8.351			338.27	0	338.386	-0.941	338.855	0.555	338.977	-0.658	338.597	-0.223	338.928	0.57	338.787	8.519
	339.265	0	340.073	19.866	339.901	15.261	340.182	12.799	339.879	9.056	340.047	6.623	339.974	6.381			339.543	0	340.391	0.97	339.918	2.854	339.597	3.669	339.97	3.543	340.418	2.041	339.986	8.544			339.269	0	339.385	-0.477	339.855	-0.475	339.977	-0.758	339.612	0.134	339.928	-0.07	339.787	8.206
	340.265	0	341.073	19.951	340.901	15.521	341.182	12.951	340.879	8.17	341.047	6.885	340.973	7.028			340.543	0	341.391	0.59	340.918	3.013	340.597	3.265	340.97	3.82	341.417	1.941	340.985	8.127			340.269	0	340.385	-1.177	340.854	0.057	340.977	-0.232	340.612	-0.114	340.928	-0.169	340.786	7.828
	341.265	0	342.073	19.913	341.901	15.22	342.181	12.062	341.878	8.142	342.046	6.053	341.973	6.687			341.542	0	342.391	0.619	341.918	2.603	341.596	3.005	341.97	3.799	342.417	2.212	341.986	7.962			341.269	0	341.385	-0.801	341.854	0.577	341.976	0.053	341.611	0.461	341.927	0.419	341.786	8.496
	342.265	0	343.072	19.631	342.9	15.128	343.181	11.796	342.878	8.651	343.046	6.92	342.973	7.141			342.542	0	343.39	0.554	342.918	2.348	342.596	3.084	342.969	3.252	343.417	2.093	342.985	7.87			342.269	0	342.385	-0.661	342.854	0.151	342.976	-1	342.611	0.262	342.927	-0.098	342.786	7.571
	343.264	0	344.072	20.187	343.9	15.618	344.181	11.2	343.878	8.593	344.046	5.9	343.973	7.119			343.542	0	344.39	0.413	343.917	3.108	343.596	3.118	343.969	3.666	344.417	1.731	343.985	8.12			343.268	0	343.384	-0.75	343.854	0.847	343.976	0.576	343.611	0.823	343.927	1.086	343.785	8.46
	344.264	0	345.072	19.461	344.9	14.87	345.181	11.564	344.878	8.037	345.046	6.531	344.972	6.672			344.542	0	345.39	1.365	344.917	3.153	344.596	3.456	344.969	2.913	345.416	2.445	344.985	8.045			344.268	0	344.384	-0.227	344.853	0.974	344.976	-0.017	344.611	0.815	344.927	1.351	344.785	8.525
	345.264	0	346.072	20.02	345.9	15.633	346.18	12.095	345.877	8.038	346.045	6.488	345.972	6.953			345.541	0	346.39	1.614	345.917	3.452	345.595	3.322	345.969	4.192	346.416	2.337	345.984	8.693			345.268	0	345.384	-0.012	345.853	0.691	345.976	-0.489	345.611	0.968	345.926	0.384	345.785	8.539
	346.264	0	347.071	20.093	346.899	15.07	347.18	12.361	346.877	7.93	347.045	6.43	346.988	7.429			346.541	0	347.389	0.811	346.917	2.636	346.595	2.923	346.969	3.634	347.416	2.511	347	8.211			346.268	0	346.384	-0.849	346.853	0.179	346.976	0.394	346.611	-0.498	346.926	0.473	346.8	8.053
	347.263	0	348.071	20.154	347.899	15.119	348.18	12.253	347.877	9.015	348.045	6.355	347.987	7.181			347.541	0	348.389	0.907	347.916	2.902	347.595	3.634	347.968	3.61	348.416	2.236	347.999	7.993			347.267	0	347.383	-0.551	347.853	0.159	347.975	-0.682	347.61	0.466	347.926	-0.13	347.8	8.572
	348.263	0	349.071	19.611	348.899	15.335	349.18	12.548	348.877	8.316	349.045	6.316	348.987	7.382			348.541	0	349.389	0.74	348.916	2.83	348.595	3.46	348.968	4.05	349.415	2.424	348.999	8.335			348.267	0	348.383	-1.376	348.852	0.662	348.975	-0.248	348.61	-0.463	348.926	0.219	348.8	8.6
	349.263	0	350.086	20.673	349.899	15.905	350.18	12.712	349.876	8.51	350.044	7.383	349.987	8.019			349.54	0	350.404	1.6	349.916	3.178	349.594	3.515	349.968	3.849	350.415	1.88	349.999	8.668			349.267	0	349.383	-0.88	349.852	0.664	349.975	0.325	349.61	0.623	349.926	0.519	349.8	8.725
	350.263	0	351.086	20.184	350.898	15.445	351.179	12.59	350.876	8.283	351.044	6.46	350.987	8.051			350.54	0	351.404	1.32	350.916	2.874	350.594	2.901	350.968	3.705	351.415	2.953	350.999	8.453			350.267	0	350.398	-0.58	350.852	0.429	350.974	0.599	350.609	0.463	350.925	0.469	350.799	8.14
	351.262	0	352.086	19.645	351.898	15.146	352.179	11.802	351.876	8.117	352.044	6.83	351.986	7.338			351.54	0	352.404	1.203	351.915	3.736	351.594	3.965	351.967	4.46	352.415	2.496	351.999	8.841			351.267	0	351.398	-0.193	351.852	0.839	351.974	0.018	351.609	0.344	351.925	0.539	351.799	8.346
	352.262	0	353.086	20.228	352.898	14.58	353.179	11.54	352.876	8.052	353.044	6.427	352.986	7.852			352.54	0	353.403	1.156	352.915	2.468	352.594	3.225	352.967	3.498	353.415	2.082	352.998	8.121			352.266	0	352.398	-0.836	352.852	0.204	352.974	-0.143	352.609	0.139	352.925	0.087	352.799	8.065
	353.262	0	354.086	19.628	353.898	14.056	354.179	11.059	353.876	8.198	354.043	5.624	353.986	6.495			353.54	0	354.403	1.347	353.915	2.428	353.594	3.189	353.967	3.188	354.414	2.185	353.998	7.903			353.266	0	353.398	-0.869	353.851	1.109	353.974	0.392	353.609	0.215	353.925	0.287	353.799	9.034
	354.262	0	355.085	19.267	354.897	14.42	355.178	11.828	354.875	7.823	355.043	5.767	354.986	6.38			354.539	0	355.403	1.907	354.915	3.224	354.593	3.866	354.967	3.753	355.414	2.881	354.998	8.4			354.266	0	354.398	-0.627	354.851	0.654	354.973	-0.118	354.608	0.374	354.924	0.546	354.798	8.844
	355.262	0	356.085	19.381	355.897	14.607	356.178	11.147	355.875	7.817	356.043	5.515	355.986	6.437			355.539	0	356.403	1.652	355.914	3.562	355.593	4.225	355.966	4.499	356.414	2.069	355.998	9.2			355.266	0	355.397	-0.474	355.851	0.9	355.973	0.289	355.608	0.931	355.924	1.017	355.798	8.886
	356.261	0	357.085	19.288	356.897	15.231	357.178	11.407	356.875	7.986	357.043	5.853	356.985	6.91			356.539	0	357.402	0.567	356.914	3.022	356.593	3.636	356.966	3.413	357.414	2.044	356.997	8.749			356.265	0	356.397	-0.772	356.851	0.833	356.973	0.037	356.608	-0.118	356.924	0.51	356.798	8.587
	357.261	0	358.085	20.11	357.897	14.66	358.178	11.767	357.875	8.434	358.042	6.495	357.985	7.591			357.539	0	358.402	1.17	357.914	2.375	357.593	2.432	357.966	3.408	358.413	1.86	357.997	8.18			357.265	0	357.397	-0.804	357.85	0.575	357.973	-0.078	357.608	-0.08	357.924	-0.255	357.798	8.464
	358.261	0	359.084	20.388	358.897	14.448	359.178	11.791	358.874	8.321	359.042	6.686	358.985	7.635			358.538	0	359.402	0.5	358.914	2.891	358.592	3.314	358.966	3.64	359.413	1.816	358.997	8.126			358.265	0	358.397	-1.013	358.85	1.385	358.973	0.294	358.607	0.696	358.923	1.209	358.797	7.762
	359.261	0	360.084	18.693	359.896	14.453	360.177	11.273	359.874	7.609	360.042	5.94	359.985	6.982			359.538	0	360.402	0.731	359.913	2.758	359.592	3.206	359.965	3.636	360.413	2.646	359.997	7.434			359.265	0	359.396	-0.359	359.85	0.418	359.972	-0.378	359.607	-0.028	359.923	0.638	359.797	8.102
	360.26	0	361.084	19.284	360.896	15.272	361.177	11.699	360.874	8.012	361.042	6.33	360.984	6.603			360.538	0	361.402	1.381	360.913	3.086	360.592	3.629	360.965	4.352	361.413	1.986	360.996	8.188			360.264	0	360.396	-1.338	360.85	0.259	360.972	-0.273	360.607	0.455	360.923	0.548	360.797	8.567
	361.26	0	362.084	19.06	361.896	13.475	362.192	11.389	361.874	7.627	362.042	5.914	361.984	7.009			361.538	0	362.401	1.576	361.913	2.879	361.592	3.838	361.965	3.584	362.412	2.127	361.996	7.81			361.264	0	361.396	-1.438	361.849	-0.015	361.987	-0.202	361.607	-0.042	361.923	0.132	361.797	7.84
	362.26	0	363.083	19.287	362.896	14.46	363.192	11.107	362.873	8.738	363.041	5.851	362.984	7.396			362.537	0	363.401	0.61	362.913	2.618	362.607	2.927	362.965	3.622	363.412	1.412	362.996	7.559			362.264	0	362.396	-0.937	362.849	0.341	362.987	-0.047	362.607	0.224	362.922	0.59	362.797	8.509
	363.26	0	364.083	18.677	363.895	14.692	364.192	11.044	363.873	8.035	364.041	5.51	363.984	6.507			363.537	0	364.401	0.937	363.913	2.688	363.607	3.029	363.964	3.48	364.412	1.488	363.996	7.779			363.264	0	363.395	-0.611	363.849	-0.326	363.987	0.226	363.606	-0.556	363.922	0.308	363.796	7.957
	364.259	0	365.083	18.363	364.895	13.672	365.192	10.661	364.873	7.591	365.041	5.817	364.983	7.408			364.537	0	365.401	0.617	364.912	2.007	364.607	2.966	364.964	2.877	365.412	1.838	364.995	7.118			364.263	0	364.395	-0.902	364.849	0.334	364.987	0.003	364.606	0.019	364.922	0.257	364.796	8.24
	365.259	0	366.082	18.908	365.895	14.597	366.191	10.916	365.873	7.503	366.041	6.655	365.983	6.579			365.537	0	366.4	0.919	365.912	2.889	365.606	3.438	365.964	3.409	366.411	1.945	365.995	8.257			365.263	0	365.395	-1.415	365.848	0.234	365.986	0.164	365.606	-0.328	365.922	0.534	365.796	8.357
	366.259	0	367.082	18.895	366.895	14.402	367.191	10.977	366.872	7.851	367.04	6.833	366.983	6.484			366.536	0	367.4	1.178	366.912	2.188	366.606	3.211	366.964	3.443	367.411	0.97	366.995	7.796			366.263	0	366.394	-1.026	366.848	-0.151	366.986	0.473	366.606	0.694	366.921	0.148	366.796	8.554
	367.259	0	368.082	18.885	367.894	14.013	368.191	11.167	367.872	8.085	368.056	6.315	367.983	7.188			367.536	0	368.4	0.845	367.912	2.879	367.606	2.915	367.963	3.605	368.427	1.489	367.995	8.445			367.263	0	367.394	-0.837	367.848	0.229	367.986	0.099	367.605	-0.098	367.937	0.247	367.796	7.638
	368.258	0	369.082	18.935	368.894	14.309	369.191	11.399	368.872	8.273	369.055	6.388	368.982	6.585			368.536	0	369.4	0.376	368.911	2.6	368.606	2.741	368.963	3.076	369.426	1.794	368.994	7.983			368.262	0	368.394	-1.685	368.848	-0.557	368.986	-0.2	368.605	-0.027	368.937	0.677	368.795	7.836
	369.258	0	370.082	19.287	369.894	15.169	370.19	11.096	369.872	8.379	370.055	6.856	369.982	6.906			369.536	0	370.399	0.25	369.911	2.506	369.605	3.06	369.963	2.804	370.426	1.421	369.994	7.489			369.262	0	369.394	-0.586	369.847	0.695	369.986	0.171	369.605	0.103	369.936	0.949	369.795	8.829
	370.258	0	371.081	17.702	370.894	14.006	371.19	10.455	370.871	8.531	371.055	6.092	370.982	7.034			370.535	0	371.399	1.078	370.911	2.42	370.605	2.433	370.963	2.791	371.426	1.487	370.994	8.154			370.262	0	370.394	-0.888	370.847	-0.022	370.986	-0.12	370.605	0.369	370.936	-0.081	370.795	7.653
	371.273	0	372.081	18.065	371.893	13.921	372.19	10.916	371.871	7.112	372.055	5.946	371.982	6.494			371.551	0	372.399	1.495	371.911	3.008	371.605	3.176	371.962	3.959	372.426	2.145	371.994	8.573			371.277	0	371.393	-1.559	371.847	-0.41	371.985	-0.776	371.604	-0.265	371.936	-0.076	371.794	7.646
	372.273	0	373.081	18.736	372.893	13.976	373.19	11.646	372.871	8.407	373.055	5.845	372.982	7.316			372.551	0	373.399	0.753	372.91	2.652	372.605	2.881	372.962	3.593	373.425	2.174	372.994	7.934			372.277	0	372.393	-1.171	372.847	0.486	372.985	-0.112	372.604	0.568	372.936	1.038	372.794	8.358
	373.273	0	374.081	18.572	373.893	14.076	374.189	10.827	373.871	7.665	374.054	5.848	373.981	6.613			373.55	0	374.398	0.703	373.91	2.704	373.604	2.99	373.962	3.428	374.425	1.642	373.993	7.896			373.277	0	373.393	-0.809	373.847	-0.615	373.985	-0.595	373.604	0.439	373.935	-0.304	373.794	8.558
	374.273	0	375.08	18.567	374.893	13.901	375.189	11.22	374.871	7.785	375.054	6.319	374.981	6.395			374.55	0	375.398	1.03	374.91	2.549	374.604	2.996	374.962	3.701	375.425	1.701	374.993	7.68			374.277	0	374.393	-1.229	374.846	0.256	374.984	-0.72	374.604	0.281	374.935	0.028	374.794	7.963
	375.272	0	376.08	18.922	375.892	14.495	376.189	12.269	375.87	7.758	376.054	6.261	375.981	7.989			375.55	0	376.398	1.079	375.91	3.155	375.604	2.733	375.962	3.274	376.425	2.354	375.993	8.346			375.276	0	375.392	-1.344	375.846	0.609	375.984	0.19	375.603	0.392	375.935	0.388	375.794	8.57
	376.272	0	377.08	19.235	376.892	14.378	377.189	11.056	376.87	8.319	377.054	7.106	376.981	7.704			376.55	0	377.398	0.761	376.909	3.091	376.604	3.259	376.961	3.954	377.424	1.918	376.993	7.713			376.276	0	376.392	-0.344	376.846	1.957	376.984	0.397	376.603	0.882	376.935	0.796	376.793	8.275
	377.272	0	378.08	19.304	377.892	14.873	378.189	11.578	377.87	7.943	378.053	6.437	377.98	6.871			377.549	0	378.398	1.026	377.909	2.852	377.604	3.275	377.961	3.742	378.424	1.498	377.992	8.069			377.276	0	377.392	-1.037	377.846	0.556	377.984	0.075	377.603	0.321	377.935	0.338	377.793	8.446
	378.272	0	379.079	17.641	378.892	13.175	379.188	11.744	378.87	8.12	379.053	6.144	378.98	6.465			378.549	0	379.397	1.024	378.909	2.087	378.603	3.152	378.961	3.514	379.424	2.586	378.992	7.792			378.276	0	378.392	-0.812	378.845	1.443	378.983	0.658	378.603	0.351	378.934	0.889	378.793	8.6
	379.272	0	380.079	17.994	379.892	14.341	380.188	11.163	379.869	7.323	380.053	5.757	379.98	7.17			379.549	0	380.397	0.969	379.909	3.025	379.603	3.377	379.961	4.481	380.424	1.626	379.992	8.526			379.276	0	379.391	-0.772	379.845	1.125	379.983	0.073	379.603	0.336	379.934	0.316	379.793	8.129
	380.272	0	381.079	17.925	380.891	14.181	381.188	11.087	380.869	7.581	381.053	6.053	380.98	6.73			380.549	0	381.397	0.656	380.909	2.619	380.603	2.925	380.96	3.599	381.424	2.085	380.992	7.804			380.276	0	380.391	-1.109	380.845	0.389	380.983	0.248	380.602	0.526	380.934	0.803	380.792	8.468
	381.271	0	382.079	17.58	381.891	14.02	382.188	10.773	381.869	7.523	382.052	6.005	381.979	7.34			381.548	0	382.397	0.884	381.908	2.584	381.602	2.836	381.96	3.56	382.423	1.765	381.991	8.072			381.275	0	381.391	-0.369	381.845	0.559	381.983	0.278	381.602	0.456	381.934	0.793	381.792	9.097
	382.271	0	383.078	17.791	382.891	13.884	383.187	10.295	382.869	7.317	383.052	5.608	382.979	6.79			382.549	0	383.396	0.593	382.908	2.691	382.602	2.741	382.96	3.187	383.423	1.054	382.991	7.561			382.275	0	382.391	-0.464	382.844	0.648	382.983	0.458	382.602	0.813	382.933	0.597	382.792	8.431
	383.271	0	384.078	17.85	383.906	13.802	384.187	10.587	383.868	7.378	384.052	6.073	383.979	6.863			383.548	0	384.396	0.657	383.923	2.476	383.602	2.73	383.96	3.613	384.423	2.119	383.991	7.736			383.275	0	383.39	-0.666	383.86	0.412	383.982	-0.017	383.602	0.354	383.933	0.155	383.792	8.629
	384.27	0	385.078	17.668	384.906	13.584	385.187	10.776	384.868	7.225	385.052	5.77	384.979	6.794			384.548	0	385.396	0.298	384.923	2.724	384.602	3.871	384.959	3.599	385.423	1.968	384.991	8.013			384.274	0	384.39	-0.199	384.86	0.082	384.982	-0.438	384.601	0.302	384.933	0.494	384.791	8.494
	385.27	0	386.078	16.843	385.906	12.532	386.187	10.317	385.868	6.515	386.051	5.14	385.979	6.463			385.548	0	386.396	1.084	385.923	2.293	385.601	3.112	385.959	3.53	386.422	2.442	385.991	8.399			385.274	0	385.39	-0.515	385.859	1.365	385.982	0.979	385.601	0.988	385.933	1.292	385.791	9.349
	386.27	0	387.078	16.866	386.906	13.798	387.186	11.44	386.868	7.142	387.051	5.669	386.978	6.609			386.548	0	387.395	0.954	386.923	3.117	386.601	3.46	386.959	3.608	387.422	2.462	386.99	8.039			386.274	0	386.39	0.067	386.859	0.183	386.981	-0.206	386.601	0.558	386.932	0.439	386.791	8.366
	387.27	0	388.077	18.117	387.905	13.117	388.186	11.474	387.867	7.081	388.051	6.107	387.978	7.299			387.547	0	388.395	1.138	387.922	2.335	387.601	2.799	387.959	3.595	388.422	2.164	387.99	7.517			387.274	0	387.39	-1.258	387.859	0.211	387.981	0.253	387.601	-0.012	387.932	0.177	387.791	7.892
	388.269	0	389.077	18.103	388.905	14.055	389.186	11.669	388.867	6.966	389.051	5.646	388.978	7.11			388.547	0	389.395	1.367	388.922	2.4	388.601	2.984	388.958	3.913	389.422	2.296	388.99	8.356			388.273	0	388.389	-0.438	388.859	0.778	388.981	-0.202	388.6	0.612	388.932	0.274	388.79	8.711
	389.269	0	390.077	17.675	389.905	13.347	390.186	11.314	389.867	7.632	390.051	6.344	389.977	7.162			389.547	0	390.395	0.334	389.922	2.885	389.601	2.885	389.958	3.833	390.422	2.682	389.989	8.099			389.273	0	389.389	-0.341	389.858	1.251	389.981	0.17	389.6	1.007	389.932	0.586	389.79	8.525
	390.269	0	391.077	18.497	390.905	14.624	391.185	11.568	390.867	7.763	391.05	6.862	390.977	7.745			390.546	0	391.394	0.307	390.922	2.548	390.6	3.042	390.958	3.73	391.421	1.895	390.989	7.723			390.273	0	390.389	-0.858	390.858	0.579	390.981	0.481	390.6	0.315	390.931	1.217	390.79	8.051
	391.269	0	392.076	18.362	391.904	14.53	392.185	12.135	391.867	7.892	392.05	6.762	391.977	7.416			391.546	0	392.394	-0.09	391.922	2.547	391.6	3.003	391.958	3.266	392.421	1.719	391.989	7.48			391.273	0	391.389	-0.235	391.858	0.732	391.98	0.155	391.6	0.394	391.931	0.454	391.79	8.466
	392.269	0	393.076	17.876	392.904	14.576	393.185	10.653	392.866	7.965	393.05	6.453	392.977	7.839			392.546	0	393.394	1.108	392.921	2.758	392.6	2.684	392.958	3.441	393.421	2.121	392.989	7.772			392.273	0	392.388	-1.424	392.858	0.105	392.98	-0.431	392.599	0.151	392.931	0.372	392.789	7.855
	393.268	0	394.076	18.425	393.904	14.516	394.185	11.781	393.866	8.708	394.05	7.213	393.977	7.756			393.546	0	394.394	0.577	393.921	2.47	393.6	2.866	393.957	3.447	394.421	2.086	393.989	8.111			393.272	0	393.388	-0.779	393.857	0.341	393.98	-0.404	393.599	0.417	393.931	0.251	393.789	8.452
	394.268	0	395.076	17.834	394.904	14.307	395.184	11.573	394.866	8.687	395.049	6.471	394.976	7.712			394.545	0	395.394	1.229	394.921	2.897	394.599	3.887	394.957	4.385	395.42	2.433	394.988	8.379			394.272	0	394.388	-1.449	394.857	0.057	394.98	-0.794	394.599	0.229	394.93	0.588	394.789	8.261
	395.268	0	396.075	17.412	395.903	14.057	396.184	11.103	395.881	7.644	396.049	5.966	395.976	7.303			395.545	0	396.393	0.168	395.921	2.647	395.599	2.762	395.972	3.467	396.42	1.524	395.988	7.931			395.272	0	395.388	-0.568	395.857	0.378	395.979	0.213	395.614	0.572	395.93	0.958	395.789	8.531
	396.267	0	397.075	17.373	396.903	13.458	397.184	10.914	396.881	7.239	397.049	6.332	396.976	6.76			396.545	0	397.393	0.585	396.92	2.75	396.599	2.289	396.972	3.125	397.42	2.224	396.988	7.722			396.271	0	396.387	-0.488	396.857	0.527	396.979	0.09	396.614	0.16	396.93	0.932	396.788	8.681
	397.267	0	398.075	18.683	397.903	14.464	398.184	10.692	397.881	8.359	398.049	6.632	397.976	7.233			397.545	0	398.393	0.343	397.92	2.615	397.599	2.876	397.972	3.068	398.42	1.555	397.988	7.67			397.271	0	397.387	-0.654	397.857	1.128	397.979	0.806	397.614	0.407	397.93	0.836	397.788	8.631
	398.267	0	399.075	18.429	398.903	15.124	399.184	12.35	398.88	8.466	399.048	7.253	398.975	7.886			398.544	0	399.393	0.084	398.92	2.136	398.598	2.664	398.972	3.095	399.419	1.443	398.987	7.316			398.271	0	398.387	-0.255	398.856	0.934	398.979	0.185	398.614	0.957	398.93	0.562	398.788	8.912
	399.267	0	400.074	17.601	399.902	14.535	400.183	10.931	399.88	8.56	400.048	6.239	399.975	7.131			399.544	0	400.392	0.668	399.92	1.96	399.598	2.916	399.971	3.545	400.419	1.686	399.987	8.123			399.271	0	399.387	-0.812	399.856	0.189	399.978	0.126	399.613	0.415	399.929	1.135	399.788	8.908
	400.267	0	401.074	17.786	400.902	13.646	401.183	11.152	400.88	7.428	401.048	6.263	400.975	6.875			400.544	0	401.392	0.291	400.919	2.225	400.598	2.446	400.971	2.817	401.419	1.756	400.987	7.063			400.271	0	400.386	-0.44	400.856	0.348	400.978	0.133	400.613	0.071	400.929	0.574	400.788	8.293
	401.266	0	402.074	17.482	401.902	13.736	402.183	10.166	401.88	7.483	402.048	5.736	402.006	6.167			401.544	0	402.392	0.71	401.919	3.425	401.598	2.893	401.971	3.476	402.419	1.836	402.018	7.637			401.27	0	401.386	-0.631	401.856	-0.056	401.978	-0.182	401.613	0.779	401.929	0.526	401.819	8.418
	402.266	0	403.074	17.669	402.902	12.849	403.183	10.41	402.88	6.57	403.047	5.986	402.99	6.167			402.544	0	403.392	0.704	402.919	2.738	402.598	3.276	402.971	4.039	403.418	2.244	403.002	8.269			402.27	0	402.386	-1.163	402.856	-0.095	402.978	-0.004	402.613	0.224	402.929	0.253	402.803	8.509
	403.266	0	404.073	17.353	403.901	14.412	404.182	11.128	403.879	7.658	404.047	5.796	403.99	6.849			403.543	0	404.391	0.511	403.919	2.54	403.597	3.725	403.971	3.817	404.418	1.552	404.002	7.933			403.27	0	403.386	-1	403.855	-0.565	403.977	-0.315	403.612	-0.207	403.928	-0.16	403.802	8.669
	404.266	0	405.089	17.527	404.901	13.901	405.182	10.335	404.879	7.891	405.047	5.2	404.99	6.15			404.543	0	405.407	1.239	404.919	2.732	404.597	3.025	404.97	3.663	405.418	2.102	405.002	7.508			404.27	0	404.385	-2.465	404.855	-0.238	404.977	-0.637	404.612	-0.429	404.928	-0.077	404.802	8.181
	405.265	0	406.089	17.802	405.901	13.348	406.182	10.774	405.879	7.062	406.047	6.751	405.989	6.553			405.543	0	406.407	0.853	405.918	3.4	405.597	3.203	405.97	3.75	406.418	2.746	406.001	8.307			405.269	0	405.401	-1.683	405.855	-0.463	405.977	0.218	405.612	0.166	405.928	-0.213	405.802	7.788
	406.265	0	407.088	17.738	406.901	14.757	407.182	11.321	406.879	7.77	407.047	6.18	406.989	7.504			406.543	0	407.406	0.91	406.918	3.236	406.597	2.973	406.97	4.01	407.417	2.015	407.001	8.512			406.269	0	406.401	-1.734	406.854	-0.163	406.977	0.664	406.612	0.289	406.928	0.257	406.802	8.387
	407.265	0	408.088	18.12	407.901	13.59	408.181	10.931	407.878	8	408.046	6.773	407.989	7.287			407.542	0	408.406	0.923	407.918	2.891	407.596	2.945	407.97	3.895	408.417	2.528	408.001	7.906			407.269	0	407.4	-1.094	407.854	0.666	407.977	0.037	407.611	0.106	407.927	1.08	407.802	8.675
	408.265	0	409.088	17.613	408.9	13.888	409.181	11.067	408.878	7.961	409.046	6.677	408.989	7.21			408.542	0	409.406	0.95	408.918	2.658	408.596	3.3	408.969	3.863	409.417	2.264	409.001	8.091			408.269	0	408.4	-1.021	408.854	0.358	408.976	0.099	408.611	0.606	408.927	0.649	408.801	8.644
	409.264	0	410.088	17.487	409.9	13.3	410.181	10.683	409.878	7.806	410.046	5.773	409.988	5.797			409.542	0	410.406	0.585	409.917	2.903	409.596	2.956	409.969	3.325	410.417	1.825	410	6.817			409.268	0	409.4	-1.104	409.854	-0.211	409.976	-0.206	409.611	-0.165	409.927	-0.23	409.801	8.068
	410.264	0	411.087	17.481	410.9	13.614	411.181	10.805	410.878	8.183	411.046	5.871	410.988	6.376			410.542	0	411.405	0.843	410.917	2.033	410.596	3.199	410.969	3.492	411.416	1.985	411	7.242			410.268	0	410.4	-1.165	410.854	-0.031	410.976	-0.234	410.611	0.154	410.927	0.065	410.801	8.407
	411.264	0	412.087	17.01	411.9	13.052	412.18	10.834	411.877	7.367	412.045	5.173	411.988	6.073			411.541	0	412.405	0.81	411.917	2.246	411.595	3.021	411.969	3.561	412.416	1.592	412	7.996			411.268	0	411.399	-1.24	411.853	0.178	411.976	0.275	411.611	0.038	411.926	0.316	411.801	8.474
	412.264	0	413.087	17.175	412.899	13.32	413.18	10.19	412.877	6.91	413.045	6.104	412.988	7.089			412.541	0	413.405	0.798	412.917	3.041	412.595	3.649	412.968	3.991	413.416	2.447	413	7.87			412.268	0	412.399	-0.724	412.853	1.244	412.975	0.893	412.61	0.949	412.926	0.748	412.8	9.123
	413.263	0	414.087	17.282	413.899	13.869	414.18	10.787	413.877	7.639	414.045	5.975	413.987	6.96			413.541	0	414.405	1.039	413.916	2.974	413.595	3.123	413.968	3.416	414.416	2.06	413.999	8.22			413.267	0	413.399	-0.475	413.853	-0.006	413.975	-0.082	413.61	-0.279	413.926	-0.294	413.8	7.996
	414.263	0	415.086	16.483	414.899	12.88	415.18	9.154	414.877	7.32	415.045	5.597	414.987	6.916			414.541	0	415.404	0.767	414.916	2.7	414.595	3.377	414.968	4.13	415.415	2.904	414.999	8.247			414.267	0	414.399	-1.388	414.852	-0.16	414.975	0.406	414.61	-0.283	414.926	0.321	414.8	8.526
	415.263	0	416.086	17.758	415.899	13.449	416.195	10.84	415.876	7.785	416.044	6.345	415.987	7.445			415.54	0	416.404	0.456	415.916	2.702	415.594	3.026	415.968	3.494	416.415	1.886	415.999	8.045			415.267	0	415.399	-0.678	415.852	0.669	415.99	0.707	415.61	0.426	415.926	0.983	415.8	8.167
	416.263	0	417.086	18.096	416.898	13.851	417.195	10.364	416.876	7.877	417.044	5.969	416.987	6.365			416.54	0	417.404	0.999	416.916	2.632	416.61	3.48	416.967	2.9	417.415	1.842	416.999	8.327			416.267	0	416.398	-0.999	416.852	0.818	416.99	-0.232	416.609	0.093	416.925	0.363	416.799	8.631
	417.263	0	418.086	17.621	417.898	13.794	418.195	10.468	417.876	7.427	418.044	5.68	417.986	7.086			417.54	0	418.404	0.846	417.915	3.264	417.61	3.175	417.967	4.249	418.415	1.987	417.998	8.804			417.267	0	417.398	-1.752	417.852	0.119	417.99	0.108	417.609	0.25	417.925	0.139	417.799	8.373
	418.263	0	419.086	17.804	418.898	13.401	419.194	10.115	418.876	7.894	419.044	5.927	418.986	6.916			418.54	0	419.403	0.977	418.915	3.165	418.609	3.51	418.967	3.801	419.415	2.571	418.998	8.143			418.267	0	418.398	-1.045	418.852	0.035	418.99	-0.124	418.609	0.318	418.925	0.171	418.799	8.752
	419.262	0	420.085	17.879	419.898	13.586	420.194	11.009	419.876	7.622	420.043	5.736	419.986	6.495			419.539	0	420.403	0.788	419.915	2.721	419.609	3.311	419.967	3.561	420.414	1.913	419.998	7.895			419.266	0	419.398	-2.067	419.851	-0.017	419.989	-0.03	419.609	-0.256	419.925	0.461	419.799	7.75
	420.262	0	421.085	17.812	420.898	13.617	421.194	10.052	420.875	7.068	421.043	6.612	420.986	6.816			420.539	0	421.403	0.535	420.915	2.625	420.609	3.469	420.967	3.446	421.414	2.034	420.998	7.791			420.266	0	420.397	-0.405	420.851	1.287	420.989	1.033	420.608	0.608	420.924	1.124	420.798	8.933
	421.262	0	422.085	17.55	421.897	13.316	422.194	10.528	421.875	7.641	422.043	5.357	421.986	7.505			421.539	0	422.403	0.708	421.914	2.239	421.609	2.847	421.966	3.749	422.414	2.275	421.998	7.786			421.266	0	421.397	-0.692	421.851	0.792	421.989	0.586	421.608	0.298	421.924	0.065	421.798	8.544
	422.261	0	423.085	16.766	422.897	13.923	423.193	10.22	422.875	7.803	423.043	6.156	422.985	6.429			422.539	0	423.402	0.488	422.914	2.785	422.608	2.948	422.966	3.708	423.414	1.684	422.997	8.031			422.265	0	422.397	-0.851	422.851	0.668	422.989	0.461	422.608	0.418	422.924	0.094	422.798	8.265
	423.261	0	424.084	16.668	423.897	13.567	424.193	10.339	423.875	6.81	424.058	5.666	423.985	6.16			423.539	0	424.402	0.259	423.914	2.584	423.608	2.864	423.966	2.684	424.429	1.474	423.997	8			423.265	0	423.397	-0.584	423.85	0.982	423.988	-0.1	423.608	0.106	423.939	0.412	423.798	8.681
	424.261	0	425.084	16.205	424.897	13.392	425.193	10.198	424.874	7.293	425.058	5.77	424.985	6.261			424.538	0	425.402	0.495	424.914	2.389	424.608	3.326	424.966	3.116	425.429	1.859	424.997	7.734			424.265	0	424.396	-1.085	424.85	0.499	424.988	-0.023	424.607	0.6	424.939	0.754	424.797	8.976
	425.261	0	426.084	16.718	425.896	12.871	426.193	10.412	425.874	7.553	426.058	5.94	425.985	6.965			425.538	0	426.402	0.718	425.914	2.141	425.608	2.918	425.965	3.83	426.428	1.841	425.997	8.114			425.265	0	425.396	-0.874	425.85	0.982	425.988	0.52	425.607	0.511	425.939	0.438	425.797	8.48
	426.276	0	427.084	17.24	426.896	12.726	427.193	10.565	426.874	6.441	427.057	6.179	426.984	6.64			426.553	0	427.402	1.593	426.914	3.132	426.607	3.713	426.965	3.613	427.428	1.749	426.996	8.554			426.28	0	426.396	-0.744	426.85	0.668	426.988	0.699	426.607	0.449	426.939	0.601	426.797	9.039
	427.276	0	428.083	16.708	427.896	12.801	428.192	9.704	427.874	7.456	428.057	5.338	427.984	6.794			427.553	0	428.401	0.507	427.913	2.892	427.607	2.565	427.965	3.096	428.428	1.559	427.996	7.69			427.28	0	427.396	-0.505	427.849	0.634	427.987	0.241	427.607	0.348	427.938	0.737	427.797	8.54
	428.276	0	429.083	16.142	428.896	13.184	429.192	9.759	428.873	7.174	429.057	5.426	428.984	6.78			428.553	0	429.401	0.539	428.913	2.338	428.607	2.834	428.965	3.828	429.428	2.08	428.996	7.707			428.28	0	428.395	-1.18	428.849	0.828	428.987	0.615	428.607	0.627	428.938	0.493	428.797	8.338
	429.275	0	430.083	17.093	429.895	13.074	430.192	10.628	429.873	7.433	430.057	5.965	429.984	6.31			429.553	0	430.401	0.538	429.913	2.956	429.607	3.217	429.964	3.354	430.428	1.726	429.996	8.284			429.279	0	429.395	-0.477	429.849	0.246	429.987	1.098	429.606	1.15	429.938	0.361	429.796	9.168
	430.275	0	431.083	17.45	430.895	13.7	431.192	10.317	430.873	7.458	431.056	6.265	430.983	7.313			430.553	0	431.401	0.584	430.912	2.861	430.607	2.678	430.964	3.693	431.427	1.82	430.995	8.495			430.279	0	430.395	-1.026	430.849	0.65	430.987	-0.027	430.606	0.645	430.938	-0.334	430.796	8.329
	431.275	0	432.082	17.21	431.895	13.561	432.191	9.731	431.873	7.441	432.056	6.241	431.983	6.554			431.552	0	432.4	0.058	431.912	2.633	431.606	2.144	431.964	2.88	432.427	1.419	431.995	8.371			431.279	0	431.395	-1.57	431.848	0.11	431.986	-0.236	431.606	0.261	431.937	0.161	431.796	8.377
	432.275	0	433.082	16.801	432.895	13.584	433.191	9.672	432.872	8.128	433.056	5.815	432.983	6.642			432.552	0	433.4	0.088	432.912	2.113	432.606	3.181	432.964	3.46	433.427	1.721	432.995	7.335			432.279	0	432.394	-0.98	432.848	0.815	432.986	-0.103	432.606	0.218	432.937	0.038	432.796	7.758
	433.274	0	434.082	17.003	433.894	13.371	434.191	10.277	433.872	8.082	434.056	6.009	433.983	6.33			433.552	0	434.4	0.381	433.912	2.537	433.606	2.959	433.963	2.848	434.427	1.679	433.995	7.993			433.278	0	433.394	-1.2	433.848	0.652	433.986	-0.046	433.605	0.162	433.937	0.513	433.795	8.37
	434.274	0	435.082	17.248	434.894	13.922	435.191	10.672	434.872	7.597	435.056	5.506	434.982	6.736			434.552	0	435.4	0.148	434.911	2.249	434.606	2.937	434.963	3.177	435.426	1.072	434.994	8.132			434.278	0	434.394	-1.172	434.848	0.132	434.986	-0.483	434.605	0.377	434.937	0.059	434.795	8.319
	435.274	0	436.082	16.683	435.894	13.586	436.19	10.345	435.872	8.413	436.055	5.534	435.982	7.286			435.551	0	436.399	0.144	435.911	1.854	435.605	2.305	435.963	2.639	436.426	1.346	435.994	7.824			435.278	0	435.394	-1.121	435.848	-0.063	435.985	-0.881	435.605	-0.153	435.936	-0.378	435.795	7.444
	436.274	0	437.081	16.18	436.894	13.002	437.19	9.414	436.871	6.978	437.055	5.367	436.982	6.887			436.551	0	437.399	0.36	436.911	2.737	436.605	2.507	436.963	3.605	437.426	1.747	436.994	8.228			436.278	0	436.394	-1.829	436.847	0.017	436.985	0.051	436.605	0.174	436.936	0.026	436.795	8.006
	437.273	0	438.081	17.225	437.893	13.627	438.19	10.085	437.871	8.124	438.055	5.609	437.982	6.42			437.551	0	438.399	0.112	437.911	2.065	437.605	2.627	437.962	2.986	438.426	1.577	437.994	7.575			437.277	0	437.393	-0.998	437.847	0.619	437.985	0.42	437.604	0.826	437.936	0.935	437.794	8.312
	438.273	0	439.081	17.849	438.893	13.992	439.19	10.213	438.871	8.414	439.055	5.946	438.982	7.137			438.551	0	439.399	0.226	438.91	1.773	438.605	3.08	438.962	3.576	439.425	0.782	438.994	8.661			438.277	0	438.393	-0.941	438.847	0.868	438.985	1.063	438.604	0.95	438.936	0.985	438.794	8.876
	439.273	0	440.081	16.627	439.909	12.557	440.189	9.505	439.871	7.227	440.054	5.83	439.981	6.103			439.55	0	440.398	0.98	439.926	2.42	439.604	2.616	439.962	3.743	440.425	1.867	439.993	8.253			439.277	0	439.393	-1.087	439.862	1.167	439.985	1.273	439.604	1.096	439.935	1.613	439.794	8.776
	440.273	0	441.08	17.336	440.908	12.926	441.189	10.059	440.871	8.309	441.054	5.972	440.981	7.145			440.55	0	441.398	0.688	440.926	2.91	440.604	3.365	440.962	3.523	441.425	1.975	440.993	8.152			440.277	0	440.393	-0.107	440.862	0.54	440.984	0.239	440.604	0.628	440.935	0.451	440.794	8.937
	441.272	0	442.08	16.756	441.908	13.52	442.189	10.093	441.87	8.006	442.054	6.104	441.981	7.191			441.55	0	442.398	0.856	441.925	2.967	441.604	2.928	441.962	3.548	442.425	1.7	441.993	7.992			441.276	0	441.392	-1.381	441.862	0.208	441.984	0.523	441.603	-0.122	441.935	0.465	441.793	8.18
	442.272	0	443.08	16.536	442.908	13.05	443.189	9.859	442.87	8.089	443.054	5.483	442.981	7.117			442.55	0	443.398	0.481	442.925	2.737	442.604	2.621	442.961	3.471	443.424	2.388	442.993	7.665			442.276	0	442.392	-0.959	442.862	0.42	442.984	0.514	442.603	0.637	442.935	0.443	442.793	8.7
	443.272	0	444.08	16.36	443.908	12.367	444.189	9.711	443.87	7.599	444.053	5.211	443.98	6.034			443.549	0	444.398	0.224	443.925	2.316	443.603	3.655	443.961	3.363	444.424	1.46	443.992	7.784			443.276	0	443.392	-1.163	443.861	0.504	443.984	0.925	443.603	0.354	443.935	0.856	443.793	8.453
	444.272	0	445.079	16.719	444.907	13.246	445.188	10.274	444.87	8.538	445.053	5.151	444.98	6.94			444.549	0	445.397	0.999	444.925	2.069	444.603	2.827	444.961	3.812	445.424	1.43	444.992	7.755			444.276	0	444.392	-1.093	444.861	0.332	444.983	-0.041	444.603	0.376	444.934	0.356	444.793	8.847
	445.272	0	446.079	17.028	445.907	13.166	446.188	9.647	445.869	7.576	446.053	5.009	445.98	6.16			445.549	0	446.397	1.249	445.924	2.86	445.603	2.975	445.961	3.942	446.424	1.691	445.992	8.322			445.276	0	445.391	-0.424	445.861	0.969	445.983	0.981	445.603	0.953	445.934	0.85	445.793	8.922
	446.271	0	447.079	17.456	446.907	13.941	447.188	10.5	446.869	8.189	447.053	6.055	446.98	7.161			446.549	0	447.397	0.411	446.924	2.74	446.603	3.326	446.96	3.125	447.424	1.162	446.992	8.053			446.275	0	446.391	-0.894	446.861	0.071	446.983	0.098	446.602	0.279	446.934	-0.098	446.792	7.727
	447.271	0	448.079	17.32	447.907	13.282	448.188	9.18	447.869	7.679	448.052	6.065	447.979	6.731			447.549	0	448.397	0.115	447.924	2.281	447.602	2.669	447.96	3.058	448.423	1.987	447.991	7.783			447.275	0	447.391	-1.45	447.86	0.688	447.983	-0.069	447.602	-0.143	447.934	0.548	447.792	8.046
	448.271	0	449.079	16.042	448.906	13.062	449.187	9.673	448.869	7.755	449.052	5.46	448.979	6.992			448.548	0	449.396	0.271	448.924	2.433	448.602	2.65	448.96	3.795	449.423	2.165	448.991	8.087			448.275	0	448.391	-1.273	448.86	0.264	448.982	0.569	448.602	0.662	448.933	0.933	448.792	8.979
	449.271	0	450.078	15.527	449.906	12.166	450.187	9.802	449.868	6.847	450.052	5.154	449.979	6.2			449.548	0	450.396	0.873	449.923	2.053	449.602	3.124	449.96	3.483	450.423	1.532	449.991	7.959			449.275	0	449.391	-0.524	449.86	1.023	449.982	1.316	449.602	1.141	449.933	0.836	449.792	8.917
	450.27	0	451.078	16.78	450.906	12.942	451.187	9.347	450.884	8.125	451.052	6.001	450.979	6.717			450.548	0	451.396	0.128	450.923	2.622	450.602	3.461	450.975	3.574	451.423	1.119	450.991	7.952			450.274	0	450.39	-0.499	450.86	0.846	450.982	1.515	450.617	0.838	450.933	0.823	450.791	9.096
	451.27	0	452.078	16.914	451.906	12.699	452.187	9.891	451.884	7.241	452.052	5.284	451.978	6.619			451.548	0	452.396	-0.098	451.923	2.296	451.602	2.677	451.975	2.985	452.422	1.563	451.99	7.635			451.274	0	451.39	-0.643	451.859	0.698	451.982	1.302	451.617	1.159	451.933	1.23	451.791	8.898
	452.27	0	453.078	15.717	452.906	12.693	453.186	9.153	452.883	8.676	453.051	5.612	452.978	6.772			452.547	0	453.395	-0.031	452.923	2.701	452.601	2.547	452.975	3.031	453.422	1.23	452.99	7.232			452.274	0	452.39	-0.23	452.859	0.661	452.981	0.52	452.616	1.211	452.932	0.918	452.791	8.756
	453.27	0	454.077	15.222	453.905	12.575	454.186	9.166	453.883	7.339	454.051	5.129	453.978	6.26			453.547	0	454.395	0.136	453.923	2.42	453.601	2.409	453.974	2.777	454.422	1.24	453.99	7.003			453.274	0	453.39	-0.972	453.859	0.09	453.981	1.262	453.616	0.314	453.932	1.169	453.791	8.645
	454.269	0	455.077	15.879	454.905	12.156	455.186	9.049	454.883	7.084	455.051	4.737	454.978	5.907			454.547	0	455.395	0.576	454.922	2.74	454.601	2.637	454.974	3.276	455.422	1.553	454.99	7.296			454.273	0	454.389	-1.501	454.859	0.2	454.981	0.517	454.616	0.343	454.932	1.005	454.79	8.231
	455.269	0	456.077	17.46	455.905	13.835	456.186	10.23	455.883	8.255	456.051	6.231	455.977	7.182			455.547	0	456.395	0.239	455.922	2.117	455.601	2.737	455.974	3	456.421	0.724	455.99	7.37			455.273	0	455.389	-0.721	455.858	0.451	455.981	0.674	455.616	0.773	455.932	0.959	455.79	8.565
	456.269	0	457.077	16.188	456.905	13.536	457.185	10.006	456.882	8.297	457.05	5.732	456.993	7.3			456.546	0	457.394	-0.354	456.922	1.681	456.6	2.196	456.974	2.917	457.421	0.941	457.005	7.511			456.273	0	456.389	-0.606	456.858	0.523	456.981	0.491	456.616	0.78	456.931	0.116	456.806	8.402
	457.269	0	458.076	16.66	457.904	12.813	458.185	9.695	457.882	7.788	458.05	5.968	457.993	6.238			457.546	0	458.394	0.318	457.922	1.986	457.6	2.022	457.973	3.154	458.421	1.749	458.005	8.118			457.273	0	457.389	-1.388	457.858	0.776	457.98	0.231	457.615	0.222	457.931	0.75	457.805	8.822
	458.268	0	459.076	15.728	458.904	12.862	459.185	9.353	458.882	7.803	459.05	5.98	458.992	6.737			458.546	0	459.394	-0.03	458.921	2.042	458.6	2.664	458.973	3.006	459.421	1.607	459.004	7.796			458.272	0	458.388	-1.102	458.858	0.5	458.98	0.791	458.615	0.561	458.931	0.141	458.805	8.026
	459.268	0	460.076	15.79	459.904	11.769	460.185	8.8	459.882	7.448	460.05	5.251	459.992	5.475			459.546	0	460.394	0.2	459.921	2.65	459.6	2.733	459.973	3.313	460.42	0.884	460.004	7.581			459.272	0	459.388	-0.732	459.857	0.707	459.98	0.002	459.615	0.9	459.931	0.465	459.805	8.793
	460.268	0	461.091	16.403	460.904	12.817	461.184	9.63	460.881	7.767	461.049	5.837	460.992	7.257			460.545	0	461.409	0.71	460.921	2.078	460.599	2.501	460.973	3.46	461.42	1.843	461.004	7.314			460.272	0	460.388	-1.248	460.857	-0.277	460.98	0.416	460.615	0.209	460.93	0.174	460.805	8.599
	461.268	0	462.091	16.342	461.903	13.667	462.184	9.72	461.881	7.663	462.049	6.219	461.992	6.778			461.545	0	462.409	0.674	461.921	2.606	461.599	3.284	461.973	3.89	462.42	1.803	462.004	8.159			461.272	0	461.403	-0.409	461.857	0.838	461.979	0.947	461.615	0.604	461.93	0.903	461.804	8.582
	462.267	0	463.091	16.183	462.903	12.568	463.184	9.965	462.881	7.782	463.049	5.149	462.991	6.65			462.545	0	463.409	0.154	462.92	1.948	462.599	3.287	462.972	3.418	463.42	1.927	463.003	8.452			462.271	0	462.403	-0.671	462.857	0.789	462.979	0.277	462.614	1.219	462.93	0.444	462.804	8.74
	463.267	0	464.091	16.648	463.903	12.85	464.184	9.951	463.881	7.715	464.049	5.8	463.991	7.179			463.545	0	464.408	0.654	463.92	2.62	463.599	2.645	463.972	3.269	464.42	1.172	464.003	7.681			463.271	0	463.403	-0.921	463.857	0.492	463.979	1.062	463.614	0.75	463.93	1.199	463.804	8.16
	464.267	0	465.091	17.118	464.903	12.87	465.184	9.528	464.88	6.865	465.048	5.381	464.991	7.128			464.544	0	465.408	0.423	464.92	2.076	464.599	2.551	464.972	3.426	465.419	1.72	465.003	7.709			464.271	0	464.403	-1.098	464.856	0.31	464.979	0.078	464.614	0.136	464.93	-0.25	464.804	7.912
	465.267	0	466.09	16.087	465.902	12.982	466.184	9.016	465.88	7.093	466.048	5.203	465.991	5.925			465.544	0	466.408	0.267	465.92	2.972	465.598	3.236	465.972	3.146	466.419	1.596	466.003	7.658			465.271	0	465.403	-0.803	465.856	0.245	465.979	0.59	465.613	0.688	465.929	0.417	465.803	8.775
	466.267	0	467.09	16.794	466.902	13.146	467.183	10.089	466.88	8.088	467.048	5.829	466.991	7.415			466.544	0	467.408	1.21	466.919	2.872	466.598	2.646	466.971	3.4	467.419	2.802	467.003	7.494			466.271	0	466.402	-0.863	466.856	0.129	466.978	-0.116	466.613	0.496	466.929	0.709	466.803	8.36
	467.266	0	468.09	16.703	467.902	13.494	468.183	9.436	467.88	7.555	468.048	5.735	467.99	6.603			467.544	0	468.407	0.861	467.919	3.576	467.598	3.89	467.971	3.793	468.419	1.779	468.002	8.185			467.27	0	467.402	-1.14	467.856	0.599	467.978	0.011	467.613	0.842	467.929	-0.155	467.803	8.244
	468.266	0	469.09	16.775	468.902	13.069	469.183	9.059	468.88	7.536	469.047	5.562	468.99	7.33			468.544	0	469.407	0.797	468.919	2.782	468.598	2.891	468.971	3.732	469.418	1.605	469.002	7.561			468.27	0	468.402	-1.369	468.855	0.513	468.978	0.946	468.613	0.75	468.929	0.605	468.803	8.497
	469.266	0	470.089	16.261	469.902	13.1	470.182	9.922	469.879	8.232	470.047	5.85	469.985	7.316			469.543	0	470.407	0.675	469.919	2.014	469.597	2.795	469.971	3.005	470.418	1.609	469.997	7.038			469.27	0	469.402	-0.428	469.855	0.167	469.978	0.499	469.612	0.421	469.928	-0.228	469.798	8.517
	470.266	0	471.089	16	470.901	12.38	471.182	9.461	470.879	7.523	471.047	5.722	470.985	6.554			470.543	0	471.407	0.205	470.918	1.705	470.597	2.865	470.97	3.19	471.418	1.306	470.997	7.313			470.27	0	470.401	-1.082	470.855	1.471	470.977	1.455	470.612	1.235	470.928	1.371	470.797	8.639
	471.265	0	472.089	15.398	471.901	12.664	472.198	8.944	471.879	6.834	472.047	4.715	471.984	6.695			471.543	0	472.406	0.367	471.918	2.607	471.597	2.723	471.97	3.011	472.418	1.368	471.996	7.278			471.269	0	471.401	-0.524	471.855	0.089	471.993	0.064	471.612	0.596	471.928	0.26	471.797	8.597
	472.265	0	473.088	15.423	472.901	12.07	473.197	8.797	472.879	7.35	473.047	5.041	472.984	6.579			472.543	0	473.406	-0.188	472.918	2.198	472.612	2.267	472.97	3.032	473.417	1.173	472.996	7.262			472.269	0	472.401	-1.062	472.854	-0.074	472.992	0.651	472.612	0.226	472.928	0.356	472.796	8.518
	473.265	0	474.088	16.03	473.901	12.631	474.197	9.027	473.878	6.687	474.046	5.691	473.983	6.371			473.542	0	474.406	0.277	473.918	2.166	473.612	3.182	473.97	3.201	474.417	1.475	473.995	7.598			473.269	0	473.4	-0.824	473.854	-0.091	473.992	0.621	473.611	0.173	473.927	0.364	473.796	8.479
	474.265	0	475.088	16.131	474.9	12.206	475.197	10.113	474.878	7.894	475.046	5.582	474.983	7.074			474.542	0	475.406	0.892	474.917	1.961	474.612	2.535	474.969	2.845	475.417	1.485	474.995	7.417			474.269	0	474.4	-1.256	474.854	0.658	474.992	0.864	474.611	0.732	474.927	0.501	474.796	8.37
	475.264	0	476.088	16.776	475.9	12.894	476.197	10.471	475.878	8.53	476.046	6.499	475.983	6.916			475.542	0	476.406	0.655	475.917	2.63	475.611	2.92	475.969	3.48	476.417	1.849	475.995	7.779			475.268	0	475.4	-0.772	475.854	0.693	475.992	0.775	475.611	1.041	475.927	1.301	475.796	8.666
	476.264	0	477.088	16.392	476.9	13.774	477.196	10.271	476.878	8.407	477.046	6.077	476.983	7.863			476.542	0	477.406	0.283	476.917	2.604	476.611	2.819	476.969	3.595	477.416	1.607	476.995	7.72			476.268	0	476.4	-0.665	476.853	-0.037	476.991	0.451	476.611	0.91	476.927	-0.022	476.795	8.008
	477.264	0	478.087	16.016	477.9	12.472	478.196	9.39	477.877	7.785	478.061	5.616	477.982	6.354			477.541	0	478.405	0.354	477.917	2.452	477.611	3.031	477.969	3.026	478.432	1.644	477.994	7.395			477.268	0	477.4	-1.362	477.853	0.251	477.992	0.858	477.611	0.812	477.942	1.025	477.795	8.567
	478.264	0	479.087	16.582	478.899	13.426	479.196	9.978	478.877	7.639	479.061	6.116	478.982	7.605			478.541	0	479.405	0.731	478.917	2.891	478.611	3.203	478.968	3.425	479.432	2.007	478.994	8.198			478.268	0	478.399	-1.422	478.853	0.11	478.991	0.772	478.61	0.555	478.942	0.473	478.795	8.243
	479.263	0	480.087	16.569	479.899	13.456	480.196	10.097	479.877	7.827	480.061	6.574	479.982	7.416			479.541	0	480.405	0.783	479.916	1.836	479.611	3.322	479.968	3.253	480.431	1.226	479.994	7.661			479.267	0	479.399	-0.827	479.853	0.515	479.991	0.9	479.61	1.062	479.942	0.429	479.795	8.643
	480.263	0	481.087	15.982	480.899	13.363	481.195	9.444	480.877	8.261	481.06	5.724	480.982	6.693			480.541	0	481.404	0.547	480.916	2.618	480.61	3.359	480.968	3.642	481.431	1.519	480.994	7.396			480.267	0	480.399	-0.73	480.853	0.172	480.991	0.544	480.61	0.236	480.941	-0.19	480.794	8.608
	481.279	0	482.086	14.727	481.899	12.68	482.195	9.489	481.876	7.312	482.06	5.265	481.981	6.203			481.556	0	482.404	0.31	481.916	2.348	481.61	2.419	481.968	3.217	482.431	2.227	481.993	7.898			481.283	0	481.399	-1.219	481.852	0.37	481.991	0.367	481.61	0.562	481.941	0.517	481.794	8.232
	482.278	0	483.086	15.776	482.898	13.101	483.195	9.357	482.876	7.898	483.06	5.586	482.981	6.904			482.556	0	483.404	0.522	482.916	1.965	482.61	3.485	482.967	3.488	483.431	1.89	482.993	8.316			482.282	0	482.398	-1.021	482.852	0.233	482.99	0.357	482.609	0.382	482.941	0.831	482.794	8.519
	483.278	0	484.086	15.795	483.898	12.632	484.195	9.909	483.876	7.748	484.06	5.733	483.981	6.957			483.556	0	484.404	0.999	483.915	2.876	483.61	3.553	483.967	4.194	484.43	1.825	483.993	7.843			483.282	0	483.398	-1.473	483.852	0.401	483.99	-0.038	483.609	1.501	483.941	0.722	483.794	8.206
	484.278	0	485.086	15.804	484.898	13.13	485.194	9.919	484.876	7.098	485.059	5.962	484.981	6.593			484.555	0	485.403	0.98	484.915	2.436	484.609	3.369	484.967	2.816	485.43	1.642	484.993	7.317			484.282	0	484.398	-0.715	484.852	0.816	484.99	0.14	484.609	0.849	484.94	0.401	484.794	8.305
	485.278	0	486.085	16.011	485.898	12.817	486.194	9.117	485.875	7.079	486.059	5.753	485.98	6.792			485.555	0	486.403	0.886	485.915	2.827	485.609	2.918	485.967	3.395	486.43	2.054	485.992	7.9			485.282	0	485.398	-1.133	485.851	0.263	485.99	0.734	485.609	0.322	485.94	0.154	485.793	8.129
	486.277	0	487.085	16.291	486.897	12.362	487.194	9.626	486.875	8.137	487.059	5.468	486.98	6.841			486.555	0	487.403	0.797	486.915	3.221	486.609	4.638	486.967	3.752	487.43	1.798	486.992	8.31			486.281	0	486.397	-0.815	486.851	0.478	486.989	1.071	486.608	0.628	486.94	0.613	486.793	9.146
	487.277	0	488.085	16.16	487.897	13.129	488.194	10.11	487.875	7.476	488.059	5.352	487.98	6.045			487.555	0	488.403	0.214	487.914	2.12	487.609	3.202	487.966	2.782	488.429	1.492	487.992	7.269			487.281	0	487.397	0.017	487.851	1.121	487.989	1.21	487.608	1.307	487.94	0.809	487.793	9.558
	488.277	0	489.085	15.606	488.897	12.768	489.194	8.962	488.875	6.786	489.058	5.537	488.98	6.194			488.554	0	489.403	1.301	488.914	2.844	488.608	3.358	488.966	3.937	489.429	2.823	488.992	8.543			488.281	0	488.397	-0.668	488.851	0.957	488.989	1.171	488.608	1.179	488.939	0.722	488.792	8.852
	489.277	0	490.084	15.322	489.897	12.809	490.193	9.128	489.875	7.114	490.058	5.171	489.98	6.54			489.554	0	490.402	0.511	489.914	3.056	489.608	4.145	489.966	3.603	490.429	1.831	489.992	8.021			489.281	0	489.397	0.014	489.85	0.456	489.988	0.686	489.608	1.241	489.939	0.398	489.792	8.792
	490.276	0	491.084	15.792	490.897	13.021	491.193	9.731	490.874	7.309	491.058	5.336	490.979	6.675			490.554	0	491.402	0.482	490.914	2.395	490.608	3.229	490.966	2.674	491.429	1.468	490.991	7.192			490.281	0	490.396	-1.158	490.85	-0.032	490.988	0.546	490.607	0.393	490.939	0.607	490.792	8.622
	491.276	0	492.084	14.521	491.896	11.258	492.193	8.729	491.874	6.68	492.058	4.539	491.995	6.184			491.554	0	492.402	0.887	491.914	2.86	491.608	3.344	491.965	3.537	492.429	1.448	492.007	7.605			491.28	0	491.396	-0.728	491.85	0.276	491.988	0.239	491.607	1.163	491.939	0.458	491.807	8.664
	492.276	0	493.084	14.786	492.896	12.367	493.193	8.412	492.874	5.733	493.057	4.703	492.994	5.608			492.553	0	493.402	0.483	492.913	2.544	492.607	3.137	492.965	3.614	493.428	1.694	493.006	7.504			492.28	0	492.396	-1.428	492.85	-0.357	492.988	0.173	492.607	0.456	492.939	0.231	492.807	8.225
	493.276	0	494.083	15.249	493.911	11.867	494.192	8.784	493.874	7.454	494.057	5.344	493.994	6.64			493.553	0	494.401	1.119	493.929	2.859	493.607	3.636	493.965	3.597	494.428	1.866	494.006	7.363			493.28	0	493.396	-1.16	493.865	0.321	493.987	0.954	493.607	0.115	493.938	0.229	493.807	8.769
	494.276	0	495.083	15.269	494.911	12.483	495.192	9.397	494.873	7.353	495.057	5.14	494.994	6.187			494.553	0	495.401	1.241	494.928	2.612	494.607	3.189	494.965	3.393	495.428	1.527	495.006	7.792			494.28	0	494.395	-0.723	494.865	0.465	494.987	1.093	494.607	0.745	494.938	0.779	494.807	8.951
	495.275	0	496.083	15.881	495.911	13.048	496.192	9.49	495.873	7.009	496.057	5.831	495.994	7.186			495.553	0	496.401	0.763	495.928	2.788	495.607	3.706	495.964	3.15	496.428	0.993	496.006	7.537			495.279	0	495.395	-0.447	495.865	-0.382	495.987	0.565	495.606	0.33	495.938	0.024	495.806	8.242
	496.275	0	497.083	15.536	496.911	13.24	497.192	8.975	496.873	8.318	497.056	5.847	496.993	7.022			496.553	0	497.401	1.163	496.928	2.302	496.606	3.076	496.964	3.805	497.427	1.496	497.006	7.837			496.279	0	496.395	-1.586	496.864	0.163	496.987	1.306	496.606	0.535	496.938	0.709	496.806	8.658
	497.275	0	498.082	15.02	497.91	12.841	498.192	8.789	497.873	7.13	498.056	4.987	497.993	6.362			497.552	0	498.4	0.385	497.928	2.938	497.606	3.652	497.964	3.061	498.427	1.833	498.005	7.738			497.279	0	497.395	-0.788	497.864	0.551	497.987	0.606	497.606	0.895	497.937	-0.157	497.806	8.938
	498.275	0	499.082	15.009	498.91	12.781	499.191	9.174	498.872	6.89	499.056	5.475	498.993	6.58			498.552	0	499.4	1.265	498.927	3.383	498.606	3.207	498.964	3.622	499.427	2.131	499.005	8.254			498.279	0	498.394	-0.74	498.864	1.05	498.986	0.721	498.606	0.849	498.937	0.484	498.806	8.352
	499.274	0	500.082	15.416	499.91	13.31	500.191	9.683	499.872	7.502	500.056	5.88	499.993	6.93			499.552	0	500.4	0.69	499.927	2.82	499.606	3.319	499.963	2.982	500.427	2.059	500.005	8.322			499.278	0	499.394	-0.905	499.864	-0.354	499.986	0.698	499.605	1.209	499.937	0.114	499.805	8.402
	500.274	0	501.082	15.797	500.91	12.698	501.191	9.409	500.872	7.118	501.056	6.635	500.993	6.413			500.552	0	501.4	0.146	500.927	2.777	500.606	3.663	500.963	2.9	501.426	1.624	501.005	7.32			500.278	0	500.394	-0.96	500.863	0.463	500.986	1.084	500.605	0.784	500.937	0.772	500.805	8.164
	501.274	0	502.082	15.692	501.91	13.432	502.19	9.101	501.872	7.686	502.055	5.192	501.992	7.166			501.551	0	502.399	0.757	501.927	2.029	501.605	2.291	501.963	3.199	502.426	1.613	502.004	7.301			501.278	0	501.394	-0.783	501.863	0.462	501.986	1.284	501.605	0.836	501.936	0.46	501.805	9.108
	502.274	0	503.081	15.187	502.909	12.711	503.19	8.478	502.872	6.803	503.055	5.294	502.992	6.853			502.551	0	503.399	0.553	502.927	3.208	502.605	3.718	502.963	3.549	503.426	2.003	503.004	7.611			502.278	0	502.394	-0.799	502.863	0.45	502.985	0.041	502.605	0.789	502.936	0.733	502.805	8.204
	503.273	0	504.081	14.915	503.909	11.765	504.19	7.919	503.871	6.049	504.055	4.248	503.992	6.26			503.551	0	504.399	0.772	503.926	2.332	503.605	2.702	503.962	2.866	504.426	1.921	504.004	7.566			503.277	0	503.393	-1.372	503.863	0.231	503.985	0.454	503.604	0.762	503.936	0.248	503.804	8.113
	504.273	0	505.081	15.246	504.909	11.234	505.19	9.109	504.887	6.955	505.055	5.811	504.992	6.637			504.551	0	505.399	0.562	504.926	2.268	504.605	3.489	504.978	3.018	505.425	1.316	505.004	7.931			504.277	0	504.393	-1.284	504.862	1.17	504.985	1.467	504.62	0.907	504.936	0.832	504.805	9.027
	505.273	0	506.081	15.411	505.909	12.724	506.19	9.289	505.886	7.322	506.054	6.046	505.991	6.816			505.55	0	506.398	0.487	505.926	2.153	505.604	3.031	505.978	2.709	506.425	1.439	506.003	7.285			505.277	0	505.393	-0.681	505.862	0.265	505.985	1.381	505.62	0.903	505.935	1.299	505.804	8.62
	506.273	0	507.08	15.843	506.908	12.471	507.189	8.928	506.886	6.28	507.054	6.189	506.991	6.506			506.55	0	507.398	0.405	506.926	2.802	506.604	2.891	506.977	3.654	507.425	1.805	507.003	8.125			506.277	0	506.393	-0.101	506.862	0.413	506.984	0.923	506.619	1.186	506.935	0.517	506.804	8.695
	507.273	0	508.08	15.426	507.908	11.893	508.189	8.937	507.886	6.985	508.054	5.199	507.991	6.63			507.55	0	508.398	0.717	507.925	2.392	507.604	2.857	507.977	3.554	508.425	1.711	508.003	7.575			507.277	0	507.392	-0.904	507.862	0.436	507.984	0.928	507.619	0.78	507.935	0.234	507.804	8.773
	508.272	0	509.08	14.573	508.908	12.035	509.189	7.748	508.886	6.975	509.054	5.613	508.991	6.694			508.55	0	509.398	1.301	508.925	2.268	508.604	2.668	508.977	2.636	509.424	1.283	509.003	7.439			508.276	0	508.392	-0.726	508.861	0.91	508.984	0.938	508.619	0.457	508.935	0.496	508.804	8.791
	509.272	0	510.08	14.408	509.908	12.783	510.189	9.377	509.885	6.652	510.053	5.77	509.99	6.532			509.549	0	510.398	0.334	509.925	2.302	509.603	2.798	509.977	3.418	510.424	1.495	510.002	7.888			509.276	0	509.392	-0.833	509.861	0.479	509.984	1.029	509.619	0.702	509.935	0.068	509.803	9.279
	510.272	0	511.079	15.678	510.907	12.67	511.188	9.24	510.885	6.999	511.053	6.385	510.99	6.897			510.549	0	511.397	0.789	510.925	2.197	510.603	3.335	510.976	2.932	511.424	1.471	511.002	7.469			510.276	0	510.392	-0.578	510.861	0.151	510.983	0.984	510.618	0.736	510.935	0.481	510.803	8.598
	511.271	0	512.079	15.726	511.907	12.402	512.188	9.14	511.885	7.208	512.053	6.138	511.99	6.538			511.549	0	512.397	1.132	511.924	2.601	511.603	3.22	511.976	3.789	512.424	1.333	512.002	7.641			511.275	0	511.391	-0.879	511.861	0.816	511.983	1.571	511.618	1.186	511.934	0.869	511.803	8.362
	512.271	0	513.079	14.414	512.907	11.55	513.188	9.009	512.885	7.423	513.053	5.11	512.99	6.284			512.549	0	513.397	0.469	512.924	2.297	512.603	3.112	512.976	2.498	513.424	1.052	513.002	7.168			512.275	0	512.391	-1.104	512.861	0.572	512.983	0.686	512.618	0.47	512.934	0.154	512.802	8.452
	513.271	0	514.079	14.652	513.907	12.25	514.188	9.306	513.885	7.588	514.052	5.385	513.989	7.203			513.549	0	514.397	0.653	513.924	2.457	513.602	3.181	513.976	3.055	514.423	1.836	514.002	7.455			513.275	0	513.391	-1.07	513.86	0.675	513.983	0.415	513.618	0.826	513.934	0.636	513.802	8.133
	514.271	0	515.094	14.442	514.906	12.065	515.187	8.44	514.884	7.503	515.052	5.217	514.989	6.327			514.548	0	515.412	0.519	514.924	2.838	514.602	3.997	514.976	3.292	515.423	1.565	515.001	7.473			514.275	0	514.391	-0.354	514.86	0.975	514.982	0.98	514.617	0.424	514.933	0.671	514.802	9.245
	515.271	0	516.094	15.222	515.906	13.166	516.187	9.696	515.884	6.972	516.052	5.654	515.989	7.204			515.548	0	516.412	0.283	515.923	2.523	515.602	3.051	515.975	2.803	516.423	1.407	516.001	7.035			515.275	0	515.406	-0.68	515.86	0.598	515.982	0.513	515.617	1.386	515.933	1.354	515.802	9.105
	516.27	0	517.094	15.149	516.906	12.263	517.187	8.899	516.884	7.452	517.052	5.301	516.989	6.618			516.548	0	517.411	0.63	516.923	2.482	516.602	2.694	516.975	3.36	517.423	1.488	517.001	6.504			516.274	0	516.406	-0.999	516.86	-0.057	516.982	0.394	516.617	0.228	516.933	0.205	516.801	7.964
	517.27	0	518.093	15.146	517.906	12.272	518.187	8.297	517.884	7.09	518.052	5.017	517.988	6.349			517.548	0	518.411	0.133	517.923	2.45	517.602	2.617	517.975	3.121	518.422	1.45	518.001	6.777			517.274	0	517.406	-1.178	517.859	0.416	517.982	0.639	517.617	0.17	517.933	0.268	517.801	8.28
	518.27	0	519.093	14.927	518.906	12.377	519.186	8.482	518.883	7.497	519.051	5.305	518.988	7.047			518.547	0	519.411	0.437	518.923	2.579	518.601	3.059	518.975	3.065	519.422	1.747	519	7.586			518.274	0	518.405	-1.263	518.859	0.467	518.982	0.622	518.616	0.797	518.933	0.534	518.801	9.085
	519.27	0	520.093	15.268	519.905	13.177	520.186	9.251	519.883	7.322	520.051	6.242	519.988	6.7			519.547	0	520.411	1.03	519.923	2.334	519.601	2.764	519.974	2.715	520.422	1.64	520	7.604			519.274	0	519.405	-0.732	519.859	0.03	519.981	0.629	519.616	0.817	519.932	0.05	519.801	9.024
	520.269	0	521.093	15.322	520.905	13.237	521.186	8.968	520.883	7.336	521.051	5.527	520.988	6.49			520.547	0	521.411	0.883	520.922	2.749	520.601	3.296	520.974	2.931	521.422	1.551	521	7.768			520.273	0	520.405	-0.853	520.859	0.455	520.981	1.192	520.616	0.605	520.932	0.58	520.801	8.899
	521.269	0	522.092	14.662	521.905	12.664	522.186	8.773	521.883	8.076	522.051	6.038	521.988	6.805			521.547	0	522.41	1.3	521.922	1.682	521.601	2.932	521.974	2.664	522.421	1.15	522	7.258			521.273	0	521.405	-0.784	521.858	0.637	521.981	1.402	521.616	0.879	521.932	0.342	521.8	8.813
	522.269	0	523.092	14.691	522.905	11.421	523.185	9.416	522.882	6.083	523.051	5.065	522.987	6.238			522.546	0	523.41	0.984	522.922	3.338	522.6	3	522.974	3.951	523.421	2.142	522.999	8.16			522.273	0	522.404	-1.064	522.858	0.49	522.981	0.687	522.616	0.444	522.932	0.96	522.8	8.836
	523.269	0	524.092	14.769	523.904	12.453	524.185	9.18	523.882	8.247	524.05	5.698	523.987	6.964			523.546	0	524.41	-0.03	523.922	2.097	523.6	3.415	523.973	3.173	524.421	1.169	523.999	7.012			523.273	0	523.404	-1.124	523.858	0.249	523.98	0.289	523.615	0.966	523.931	0.815	523.8	8.774
	524.268	0	525.092	14.714	524.904	12.18	525.185	8.534	524.882	6.898	525.05	5.63	524.987	6.519			524.546	0	525.41	0.704	524.921	2.249	524.6	2.709	524.973	2.497	525.421	1.8	524.999	6.839			524.272	0	524.404	-0.346	524.858	1.229	524.98	1.515	524.615	0.489	524.931	0.394	524.8	9.162
	525.268	0	526.092	15.391	525.904	13.347	526.185	8.642	525.882	7.237	526.05	5.513	525.987	7.869			525.546	0	526.409	0.85	525.921	3.005	525.6	3.44	525.973	3.337	526.42	1.924	525.999	8.018			525.272	0	525.404	-0.574	525.857	0.122	525.98	0.667	525.615	0.413	525.931	-0.035	525.799	9.116
	526.268	0	527.091	14.753	526.904	12.163	527.2	8.669	526.881	6.513	527.049	5.052	526.986	6.492			526.545	0	527.409	0.083	526.921	2.208	526.599	2.683	526.973	3.454	527.42	1.046	526.998	6.759			526.272	0	526.404	-1.056	526.857	0.133	526.995	0.971	526.615	0.792	526.931	0.359	526.799	8.432
	527.268	0	528.091	14.412	527.903	12.464	528.2	8.327	527.881	7.6	528.049	5.31	527.986	6.837			527.545	0	528.409	0.638	527.921	1.787	527.615	2.781	527.972	3.527	528.42	1.504	527.998	6.463			527.272	0	527.403	-0.731	527.857	0.058	527.995	0.327	527.614	0.265	527.93	0.311	527.799	7.747
	528.268	0	529.091	14.402	528.903	11.888	529.2	8.718	528.881	6.707	529.049	4.87	528.986	6.39			528.545	0	529.409	0.885	528.92	2.127	528.615	2.912	528.972	3.142	529.42	2.155	528.998	7.336			528.272	0	528.403	-1.195	528.857	-0.086	528.995	0.422	528.614	0.624	528.93	0.269	528.799	8.489
	529.268	0	530.091	14.793	529.903	12.475	530.199	8.897	529.881	7.395	530.049	5.707	529.986	6.729			529.545	0	530.408	0.968	529.92	2.538	529.614	2.999	529.972	3.645	530.42	1.37	529.998	7.347			529.272	0	529.403	-1.201	529.857	0.703	529.994	0.764	529.614	0.962	529.93	0.586	529.798	8.306
	530.267	0	531.09	14.652	530.903	12.031	531.199	8.579	530.88	7.019	531.048	5.759	530.986	6.392			530.544	0	531.408	0.985	530.92	2.1	530.614	2.765	530.972	3.003	531.419	1.32	530.998	7.402			530.271	0	530.403	-1.572	530.856	-0.309	530.994	0.149	530.614	0.681	530.93	0.144	530.798	8.179
	531.267	0	532.09	13.696	531.902	11.145	532.199	8.51	531.88	6.136	532.048	4.723	531.985	6.591			531.544	0	532.408	0.7	531.92	2.283	531.614	2.798	531.972	3.118	532.419	1.492	531.997	7.643			531.271	0	531.402	-1.158	531.856	0.311	531.994	0.835	531.613	0.494	531.929	0.881	531.798	8.693
	532.267	0	533.09	14.316	532.902	11.492	533.199	8.161	532.88	6.64	533.064	4.36	532.985	7.212			532.544	0	533.408	0.758	532.919	2.915	532.614	3.262	532.971	3.231	533.434	1.099	532.997	7.489			532.271	0	532.402	-0.897	532.856	0.506	532.994	1.001	532.613	0.797	532.945	0.831	532.798	8.416
	533.266	0	534.09	14.546	533.902	12.7	534.198	8.572	533.88	6.667	534.063	5.32	533.985	7.347			533.544	0	534.407	0.306	533.919	2.097	533.613	3.158	533.971	2.979	534.434	1.148	533.997	6.966			533.27	0	533.402	-0.775	533.856	0.516	533.994	0.791	533.613	0.732	533.944	-0.174	533.797	8.026
	534.266	0	535.089	13.793	534.902	11.895	535.198	8.096	534.88	6.835	535.063	4.583	534.985	6.719			534.544	0	535.407	0.827	534.919	2.533	534.613	2.969	534.971	2.632	535.434	1.634	534.997	7.651			534.27	0	534.402	-1.237	534.855	0.522	534.993	0.585	534.613	0.648	534.944	0.608	534.797	8.617
	535.266	0	536.089	14.941	535.902	12.181	536.198	9.742	535.879	7.178	536.063	5.264	535.984	6.906			535.543	0	536.407	1.314	535.919	3.269	535.613	3.773	535.971	3.865	536.434	2.215	535.996	7.789			535.27	0	535.401	-1.245	535.855	0.335	535.993	-0.397	535.612	0.284	535.944	0.21	535.797	7.995
	536.281	0	537.089	14.67	536.901	12.365	537.198	9.248	536.879	7.438	537.063	4.935	536.984	6.411			536.559	0	537.407	0.475	536.919	2.521	536.613	3.427	536.97	3.543	537.433	1.157	536.996	7.556			536.285	0	536.401	-0.884	536.855	0.002	536.993	1.095	536.612	1.125	536.944	0.22	536.797	7.89
	537.281	0	538.089	14.624	537.901	11.59	538.198	8.502	537.879	6.54	538.062	4.698	537.984	6.795			537.559	0	538.407	0.015	537.918	2.315	537.612	2.684	537.97	2.537	538.433	1.13	537.996	7.162			537.285	0	537.401	-0.699	537.855	0.8	537.993	0.271	537.612	1.056	537.944	0.795	537.796	8.837
	538.281	0	539.088	14.437	538.901	12.109	539.197	8.736	538.879	6.39	539.062	5.159	538.984	6.288			538.558	0	539.406	0.1	538.918	2.048	538.612	2.542	538.97	2.614	539.433	1.384	538.996	7.013			538.285	0	538.401	-0.716	538.854	-0.508	538.992	0.041	538.612	0.568	538.943	0.419	538.796	7.914
	539.281	0	540.088	14.666	539.901	11.573	540.197	8.396	539.878	7.491	540.062	5.973	539.983	6.128			539.558	0	540.406	0.469	539.918	2.109	539.612	2.761	539.97	3.176	540.433	1.331	539.995	6.883			539.285	0	539.4	-1.128	539.854	0.652	539.992	0.448	539.612	-0.286	539.943	0.353	539.796	8.365
	540.28	0	541.088	14.602	540.9	11.96	541.197	8.476	540.878	7.13	541.062	5.288	540.983	6.489			540.558	0	541.406	0.43	540.918	1.884	540.612	2.634	540.969	3.704	541.433	1.845	540.995	6.729			540.284	0	540.4	-0.723	540.854	0.01	540.992	0.819	540.611	0.92	540.943	0.189	540.796	8.076
	541.28	0	542.088	14.452	541.9	12.099	542.197	8.815	541.878	7.227	542.061	5.296	541.983	6.908			541.558	0	542.406	1.104	541.918	2.231	541.611	3.153	541.969	3.234	542.432	1.885	541.995	7.056			541.284	0	541.4	-1.295	541.854	0.912	541.992	1.077	541.611	1.012	541.943	0.602	541.796	8.552
	542.28	0	543.087	14.974	542.9	12.566	543.196	9.063	542.878	7.917	543.061	5.444	542.983	7.241			542.557	0	543.405	1.485	542.917	2.623	542.611	3.138	542.969	3.336	543.432	2.289	542.995	7.491			542.284	0	542.4	-1.027	542.853	0.093	542.991	0.67	542.611	0.92	542.942	0.187	542.795	8.791
	543.28	0	544.087	14.949	543.9	12.153	544.196	8.638	543.877	6.936	544.061	4.485	543.982	6.583			543.557	0	544.405	0.499	543.917	2.632	543.611	3.889	543.969	3.461	544.432	1.538	543.994	7.432			543.284	0	543.399	-0.995	543.853	0.267	543.991	0.447	543.611	-0.051	543.942	0.237	543.795	8.774
	544.279	0	545.087	14.672	544.899	11.903	545.196	8.358	544.877	7.834	545.061	5.194	544.982	7.107			544.557	0	545.405	0.492	544.917	2.659	544.611	3.288	544.968	3.377	545.432	1.394	544.994	6.985			544.283	0	544.399	-0.777	544.853	0.712	544.991	0.544	544.61	0.514	544.942	0.621	544.795	8.382
	545.279	0	546.087	14.203	545.899	11.843	546.196	8.61	545.877	6.917	546.061	5.196	545.982	6.313			545.557	0	546.405	0.665	545.916	2.418	545.611	3.034	545.968	3.59	546.431	1.447	545.994	7.388			545.283	0	545.399	-0.817	545.853	0.844	545.991	0.566	545.61	0.53	545.942	0.508	545.795	9.312
	546.279	0	547.087	15.768	546.899	11.928	547.195	9.01	546.877	7.589	547.06	5.609	546.997	7.616			546.556	0	547.404	1.071	546.916	1.943	546.61	3.71	546.968	3.029	547.431	1.647	547.009	7.026			546.283	0	546.399	-1.135	546.852	-0.369	546.99	-0.001	546.61	-0.121	546.941	-0.031	546.81	8.084
	547.279	0	548.086	15.277	547.899	13.231	548.195	9.55	547.876	7.845	548.06	5.582	547.997	7.631			547.556	0	548.404	1.018	547.916	2.964	547.61	3.847	547.968	3.753	548.431	1.538	548.009	7.989			547.283	0	547.399	-1.248	547.852	-0.279	547.99	0.345	547.61	0.594	547.941	0.254	547.81	8.854
	548.278	0	549.086	14.516	548.898	11.932	549.195	8.911	548.876	7.607	549.06	5.57	548.997	6.896			548.556	0	549.404	-0.026	548.916	2.259	548.61	3.479	548.967	3.349	549.431	1.207	549.009	7.043			548.282	0	548.398	-0.732	548.852	0.377	548.99	0.518	548.609	1.028	548.941	0.458	548.81	8.406
	549.278	0	550.086	14.736	549.914	12.378	550.195	8.846	549.876	7.303	550.06	5.901	549.997	7.353			549.556	0	550.404	0.669	549.931	1.645	549.61	3.264	549.967	3.114	550.43	1.354	550.009	6.973			549.282	0	549.398	-0.677	549.867	0.302	549.99	0.894	549.609	0.733	549.941	1.131	549.809	8.785
	550.278	0	551.086	14.763	550.914	11.977	551.194	9.274	550.876	7.974	551.059	5.897	550.996	7.402			550.555	0	551.403	0.893	550.931	2.787	550.609	2.614	550.967	3.284	551.43	1.786	551.008	7.517			550.282	0	550.398	-0.766	550.867	0.528	550.99	0.328	550.609	1.05	550.94	0.696	550.809	8.541
	551.278	0	552.085	14.569	551.913	12.091	552.194	8.678	551.876	7.142	552.059	5.779	551.996	6.951			551.555	0	552.403	-0.03	551.931	2.756	551.609	4.033	551.967	3.3	552.43	0.918	552.008	7.404			551.282	0	551.398	-0.42	551.867	-0.164	551.989	0.111	551.609	0.758	551.94	-0.175	551.809	8.52
	552.277	0	553.085	13.912	552.913	11.952	553.194	8.076	552.875	6.786	553.059	4.573	552.996	6.567			552.555	0	553.403	0.171	552.93	1.808	552.609	2.848	552.967	2.693	553.43	1.683	553.008	6.609			552.281	0	552.397	-2.022	552.867	-0.402	552.989	0.019	552.608	0.039	552.94	0.321	552.808	8.277
	553.277	0	554.085	14.603	553.913	11.131	554.194	8.133	553.875	7.855	554.059	5.228	553.996	6.385			553.555	0	554.403	0.516	553.93	2.666	553.609	3.157	553.966	3.432	554.429	1.493	554.008	7.871			553.281	0	553.397	-1.592	553.866	0.439	553.989	0.087	553.608	0.576	553.94	-0.261	553.808	7.933
	554.277	0	555.085	13.725	554.913	11.665	555.194	9.163	554.875	7.157	555.058	5.706	554.995	7.977			554.554	0	555.403	0.872	554.93	2.778	554.608	2.416	554.966	3.116	555.429	2.122	555.007	7.4			554.281	0	554.397	-1.295	554.866	0.407	554.989	0.745	554.608	0.649	554.939	1.011	554.808	9.048
	555.277	0	556.084	14.458	555.912	12.581	556.193	9.164	555.875	8.331	556.058	6.003	555.995	8.079			555.554	0	556.402	0.883	555.93	3.344	555.608	3.715	555.966	4.255	556.429	2.203	556.007	8.307			555.281	0	555.397	-0.878	555.866	0.199	555.988	-0.268	555.608	1.275	555.939	-0.08	555.808	8.449
	556.276	0	557.084	14.412	556.912	11.8	557.193	9.549	556.874	7.117	557.058	5.397	556.995	7.018			556.554	0	557.402	0.672	556.929	3.207	556.608	3.92	556.966	3.457	557.429	1.119	557.007	8.082			556.28	0	556.396	-0.984	556.866	0.024	556.988	0.32	556.607	0.111	556.939	-0.036	556.808	8.664
	557.276	0	558.084	14.969	557.912	12.377	558.193	9.267	557.874	7.464	558.058	5.859	557.995	7.396			557.554	0	558.402	0.247	557.929	1.793	557.608	2.849	557.965	2.584	558.429	1.419	558.007	6.896			557.28	0	557.396	-1.021	557.865	0.276	557.988	0.491	557.607	0.522	557.939	0.768	557.807	8.308
	558.276	0	559.084	13.911	558.912	11.446	559.193	8.561	558.874	7.318	559.058	4.59	558.994	7.036			558.553	0	559.402	1.064	558.929	2.59	558.607	3.255	558.965	3.584	559.428	1.818	559.006	7.379			558.28	0	558.396	-1.202	558.865	0.785	558.988	1.061	558.607	0.347	558.939	0.688	558.807	8.316
	559.276	0	560.083	14.58	559.911	11.713	560.192	8.827	559.874	6.394	560.057	4.881	559.994	6.898			559.553	0	560.401	0.934	559.929	3.007	559.607	3.754	559.965	3.345	560.428	2.091	560.006	8.101			559.28	0	559.396	-1.044	559.865	0.528	559.987	1.136	559.607	0.943	559.938	0.718	559.807	8.74
	560.276	0	561.083	13.836	560.911	11.925	561.192	8.893	560.889	6.817	561.057	4.905	560.994	7.208			560.553	0	561.401	0.444	560.928	2.309	560.607	3.795	560.98	3.334	561.428	1.302	561.006	7.436			560.28	0	560.395	-1.093	560.865	0.198	560.987	0.486	560.622	1.166	560.938	0.072	560.807	8.278
	561.275	0	562.083	13.583	561.911	11.777	562.192	8.631	561.889	7.068	562.057	5.05	561.994	6.422			561.553	0	562.401	-0.019	561.928	2.683	561.607	3.351	561.98	3.302	562.428	1.273	562.006	7.358			561.279	0	561.395	-1.102	561.865	-0.068	561.987	-0.096	561.622	0.088	561.938	0.426	561.806	8.045
	562.275	0	563.083	13.553	562.911	11.025	563.192	8.199	562.889	6.702	563.057	4.425	562.994	6.559			562.553	0	563.401	0.026	562.928	1.535	562.607	2.56	562.98	2.703	563.427	0.062	563.006	7.055			562.279	0	562.395	-0.802	562.864	0.128	562.987	0.095	562.622	0.704	562.938	0.521	562.806	9.055
	563.275	0	564.083	14.521	563.911	11.574	564.191	8.771	563.888	6.655	564.056	5.033	563.993	6.484			563.552	0	564.4	0.165	563.928	1.766	563.606	2.652	563.98	2.148	564.427	1.348	564.005	5.846			563.279	0	563.395	-0.8	563.864	0.709	563.986	0.705	563.621	0.793	563.937	0.796	563.806	8.309
	564.275	0	565.082	14.856	564.91	11.707	565.191	7.926	564.888	6.738	565.056	5.451	564.993	6.837			564.552	0	565.4	0.562	564.927	2.358	564.606	2.963	564.979	3.247	565.427	1.508	565.005	7.626			564.279	0	564.395	-0.831	564.864	0.52	564.986	1.43	564.621	0.68	564.937	0.615	564.806	9.407
	565.274	0	566.082	13.476	565.91	11.408	566.191	8.208	565.888	6.438	566.056	4.826	565.993	6.761			565.552	0	566.4	0.131	565.927	2.313	565.606	2.694	565.979	3.383	566.427	1.191	566.005	7.194			565.278	0	565.394	-1.078	565.864	1.018	565.986	1.344	565.621	0.893	565.937	0.892	565.805	9.001
	566.274	0	567.082	14.526	566.91	12.226	567.191	8.965	566.888	7.763	567.056	6.251	566.993	6.629			566.552	0	567.4	0.633	566.927	2.389	566.606	3.293	566.979	3.182	567.426	1.565	567.005	7.257			566.278	0	566.394	-0.437	566.863	0.57	566.986	0.534	566.621	1.79	566.937	0.565	566.805	9.108
	567.274	0	568.082	14.281	567.91	12.235	568.19	9.088	567.887	7.33	568.055	5.758	567.992	7			567.551	0	568.399	0.737	567.927	2.347	567.605	3.215	567.979	3.806	568.426	1.913	568.004	7.564			567.278	0	567.394	-0.983	567.863	0.181	567.986	0.07	567.621	1.127	567.936	0.729	567.805	9.165
	568.274	0	569.081	14.484	568.909	11.404	569.19	9.04	568.887	6.526	569.055	5.425	568.992	7.4			568.551	0	569.399	0.879	568.927	2.112	568.605	2.927	568.978	2.983	569.426	2.005	569.004	7.365			568.278	0	568.394	-1.165	568.863	0.879	568.985	0.481	568.62	0.964	568.936	0.193	568.805	8.657
	569.273	0	570.097	15.038	569.909	12.7	570.19	9.417	569.887	8.138	570.055	5.73	569.992	7.529			569.551	0	570.415	0.317	569.926	2.665	569.605	3.816	569.978	3.17	570.426	1.116	570.004	7.717			569.277	0	569.393	-0.676	569.863	0.771	569.985	0.939	569.62	1.03	569.936	0.8	569.804	9.079
	570.273	0	571.096	13.624	570.909	11.342	571.19	8.558	570.887	6.895	571.055	5.135	570.992	6.719			570.551	0	571.414	0.732	570.926	1.999	570.605	3.053	570.978	2.942	571.425	1.719	571.004	6.875			570.277	0	570.409	-0.562	570.862	0.282	570.985	0.212	570.62	0.79	570.936	0.348	570.804	8.37
	571.273	0	572.096	14.06	571.909	11.38	572.189	8.588	571.886	7.522	572.054	5.833	571.991	6.811			571.55	0	572.414	0.693	571.926	2.517	571.604	3.186	571.978	3.701	572.425	1.788	572.003	7.458			571.277	0	571.408	-1.423	571.862	0.459	571.985	0.059	571.62	0.592	571.935	-0.044	571.804	8.426
	572.273	0	573.096	14.072	572.908	11.157	573.189	9.026	572.886	6.422	573.054	5.192	572.991	6.922			572.55	0	573.414	0.679	572.926	2.898	572.604	3.003	572.978	3.707	573.425	1.697	573.003	7.646			572.277	0	572.408	-0.915	572.862	0.387	572.984	0.359	572.619	0.488	572.935	0.868	572.804	8.582
	573.272	0	574.096	14.358	573.908	11.306	574.189	8.828	573.886	7.477	574.054	5.333	573.991	6.935			573.55	0	574.414	0.689	573.925	2.702	573.604	3.771	573.977	3.471	574.425	2.434	574.003	7.571			573.276	0	573.408	-1.149	573.862	0.097	573.984	0.605	573.619	0.75	573.935	0.528	573.804	8.264
	574.272	0	575.096	14.567	574.908	11.364	575.189	8.365	574.886	7.339	575.054	4.974	574.991	7.02			574.55	0	575.413	1.425	574.925	3.47	574.604	4.428	574.977	4.294	575.425	2.763	575.003	8.428			574.276	0	574.408	-1.422	574.861	0.753	574.984	1.168	574.619	0.769	574.935	1.023	574.803	8.916
	575.272	0	576.095	13.574	575.908	11.503	576.189	9.047	575.885	7.118	576.053	4.79	575.99	6.383			575.549	0	576.413	0.806	575.925	2.516	575.603	3.66	575.977	3.289	576.424	1.851	576.002	7.32			575.276	0	575.408	-1.637	575.862	0.375	575.984	0.454	575.619	1.032	575.935	-0.035	575.803	8.263
	576.272	0	577.095	13.91	576.907	11.338	577.188	8.167	576.885	6.453	577.053	5.15	576.99	6.512			576.549	0	577.413	1.053	576.925	2.772	576.603	3.039	576.976	3.62	577.424	2.315	577.002	7.637			576.276	0	576.407	-1.378	576.861	0.848	576.983	0.967	576.618	0.226	576.934	1.03	576.803	9.016
	577.272	0	578.095	13.72	577.907	11.275	578.188	8.913	577.885	5.843	578.053	5.148	577.99	6.582			577.549	0	578.413	0.633	577.925	3.147	577.603	3.022	577.976	3.854	578.424	2.269	578.002	7.836			577.276	0	577.407	-1.426	577.861	0.427	577.983	0.872	577.618	1.313	577.934	0.249	577.803	8.909
	578.271	0	579.095	14.062	578.907	11.258	579.188	8.701	578.885	7.371	579.053	5.438	578.99	6.413			578.549	0	579.412	0.215	578.924	2.892	578.603	2.621	578.976	3.66	579.424	1.485	579.002	7.011			578.275	0	578.407	-0.977	578.861	0.843	578.983	0.207	578.618	1.38	578.934	0.433	578.802	9.043
	579.271	0	580.094	13.033	579.907	10.634	580.188	8.31	579.885	6.906	580.052	3.6	579.989	6.923			579.549	0	580.412	0.362	579.924	2.708	579.602	2.654	579.976	2.754	580.423	1.199	580.002	6.665			579.275	0	579.407	-1.543	579.86	0.115	579.983	0.691	579.618	0.407	579.934	-0.183	579.802	8.323
	580.271	0	581.094	14.478	580.906	11.158	581.187	8.749	580.884	6.551	581.052	5.309	580.989	6.954			580.548	0	581.412	0.842	580.924	2.936	580.602	3.095	580.976	3.207	581.423	1.335	581.001	6.954			580.275	0	580.406	-1.493	580.86	0.521	580.982	0.326	580.617	0.7	580.933	0.274	580.802	9.016
	581.271	0	582.094	13.303	581.906	12.034	582.203	8.102	581.884	6.89	582.052	5.163	581.989	6.825			581.548	0	582.412	0.411	581.923	3.105	581.602	3.168	581.975	3.246	582.423	1.483	582.001	7.724			581.275	0	581.406	-0.192	581.86	0.479	581.998	1.005	581.617	1.625	581.933	1.286	581.802	9.438
	582.27	0	583.094	13.341	582.906	10.665	583.203	7.069	582.884	6.183	583.052	4.683	582.989	5.698			582.548	0	583.412	1.073	582.923	2.645	582.617	2.8	582.975	3.69	583.423	2.166	583.001	7.459			582.274	0	582.406	-1.091	582.86	0.404	582.998	0.35	582.617	1.542	582.933	0.495	582.801	8.711
	583.27	0	584.093	13.822	583.906	11.414	584.202	8.423	583.884	6.694	584.052	5.148	583.989	6.98			583.548	0	584.411	0.625	583.923	2.81	583.617	3.678	583.975	3.479	584.422	1.68	584.001	7.538			583.274	0	583.406	-0.806	583.859	0.437	583.997	0.758	583.617	1.08	583.933	0.675	583.801	8.508
	584.27	0	585.093	13.924	584.906	11.775	585.202	8.438	584.883	6.606	585.051	4.986	584.988	6.773			584.547	0	585.411	-0.245	584.923	2.335	584.617	3.777	584.975	3.035	585.422	1.619	585	7.499			584.274	0	584.405	-0.918	584.859	-0.191	584.997	0.445	584.616	0.679	584.932	0.065	584.801	8.716
	585.27	0	586.093	13.042	585.905	11.266	586.202	7.738	585.883	6.096	586.051	4.432	585.988	6.459			585.547	0	586.411	0.118	585.923	2.358	585.617	2.549	585.974	3.098	586.422	1.364	586	6.999			585.274	0	585.405	-1.245	585.859	0.96	585.997	0.342	585.616	1.148	585.932	0.529	585.801	8.673
	586.269	0	587.093	14.364	586.905	12.397	587.202	9.03	586.883	6.788	587.051	4.789	586.988	7.29			586.547	0	587.411	0.646	586.922	2.954	586.616	3.024	586.974	3.641	587.422	2.014	587	7.255			586.273	0	586.405	-1.293	586.859	0.303	586.997	0.558	586.616	0.616	586.932	0.088	586.8	8.176
	587.269	0	588.092	13.812	587.905	11.612	588.201	7.911	587.883	6.176	588.051	5.007	587.988	6.883			587.547	0	588.41	0.754	587.922	3.373	587.616	3.469	587.974	3.635	588.421	1.517	588	7.639			587.273	0	587.405	-1.375	587.858	-0.172	587.996	0.722	587.616	0.853	587.932	0.373	587.8	8.467
	588.269	0	589.092	13.918	588.905	11.436	589.201	8.109	588.882	6.219	589.066	3.937	588.987	6.342			588.546	0	589.41	0.677	588.922	2.956	588.616	3.217	588.974	2.229	589.437	1.327	588.999	7.398			588.273	0	588.404	-1.043	588.858	0.659	588.996	0.334	588.616	0.636	588.947	0.308	588.8	8.648
	589.269	0	590.092	13.61	589.904	10.958	590.201	7.852	589.882	6.306	590.066	3.709	589.987	6.441			589.546	0	590.41	1.026	589.922	2.957	589.616	3.272	589.973	3.407	590.437	1.944	589.999	7.848			589.273	0	589.404	-0.991	589.858	-0.36	589.996	0.187	589.615	1.111	589.947	0.415	589.8	8.085
	590.268	0	591.092	13.721	590.904	11.522	591.201	7.869	590.882	6.352	591.066	4.339	590.987	7.071			590.546	0	591.41	1.581	590.921	3.256	590.616	3.087	590.973	3.148	591.436	1.626	590.999	7.671			590.272	0	590.404	-1.28	590.858	0.332	590.996	0.902	590.615	0.722	590.947	0.114	590.8	8.768
	591.284	0	592.092	13.451	591.904	11.102	592.2	8.09	591.882	5.878	592.065	4.542	591.987	6.471			591.561	0	592.409	0.496	591.921	2.771	591.615	3.511	591.973	2.966	592.436	1.307	591.999	7.321			591.288	0	591.404	-0.881	591.858	-0.015	591.995	0.721	591.615	0.925	591.946	0.5	591.799	8.772
	592.284	0	593.091	14.473	592.904	11.214	593.2	7.272	592.882	7.853	593.065	4.881	592.986	6.768			592.561	0	593.409	-0.044	592.921	1.899	592.615	3.126	592.973	2.147	593.436	1.077	592.999	6.277			592.288	0	592.404	-0.964	592.857	0.836	592.995	0.842	592.615	1.197	592.946	-0.026	592.799	8.039
	593.283	0	594.091	13.749	593.903	11.465	594.2	7.734	593.881	6.34	594.065	4.552	593.986	5.998			593.561	0	594.409	0.778	593.921	2.272	593.615	3.11	593.972	2.838	594.436	1.974	593.998	7.619			593.287	0	593.403	-1.583	593.857	0.841	593.995	1.1	593.614	0.813	593.946	0.583	593.799	8.878
	594.283	0	595.091	12.829	594.903	11.191	595.2	8.275	594.881	7.16	595.065	5.072	594.986	6.633			594.561	0	595.409	0.508	594.92	2.52	594.615	3.881	594.973	3.155	595.435	1.64	594.998	7.556			594.287	0	594.403	-0.777	594.857	0.483	594.995	0.412	594.614	1.073	594.946	0.527	594.799	8.45
	595.283	0	596.091	13.537	595.903	10.753	596.199	8.398	595.881	6.549	596.064	4.408	595.986	6.472			595.56	0	596.409	0.798	595.92	3.284	595.614	3.693	595.972	3.442	596.435	2.321	595.998	7.823			595.287	0	595.403	-0.669	595.857	0.556	595.995	1.131	595.614	1.22	595.945	0.622	595.798	8.71
	596.283	0	597.09	13.2	596.903	11.274	597.199	8.794	596.881	6.77	597.064	5.096	596.985	7.127			596.56	0	597.408	0.833	596.92	2.826	596.614	3.623	596.972	3.152	597.435	1.815	596.997	7.175			596.287	0	596.403	-0.869	596.856	0.022	596.994	0.525	596.614	0.713	596.945	0.224	596.798	8.223
	597.283	0	598.09	13.987	597.902	11.101	598.199	8.444	597.88	7.015	598.064	5.401	597.985	6.876			597.56	0	598.408	0.203	597.92	3.111	597.614	3.6	597.972	3.836	598.435	1.912	597.997	7.992			597.287	0	597.402	-0.969	597.856	0.586	597.994	0.249	597.613	0.958	597.945	0.122	597.798	8.504
	598.282	0	599.09	13.405	598.902	11.611	599.199	7.887	598.88	6.969	599.064	4.783	598.985	6.527			598.56	0	599.408	0.175	598.919	2.801	598.614	3.191	598.971	3.108	599.434	1.355	598.997	7.238			598.286	0	598.402	-1.359	598.856	0.295	598.994	0.424	598.613	0.635	598.945	0.6	598.798	8.698
	599.282	0	600.09	14.078	599.902	11.075	600.198	7.724	599.88	6.561	600.063	5.073	599.985	6.455			599.559	0	600.408	1.115	599.919	2.408	599.613	3.397	599.971	3.135	600.434	2.201	599.997	6.877			599.286	0	599.402	-1.223	599.856	0.261	599.994	0.201	599.613	0.918	599.944	-0.074	599.797	8.658
	600.282	0	601.089	13.452	600.902	11.064	601.198	7.612	600.88	5.783	601.063	4.307	600.985	6.937			600.559	0	601.407	0.951	600.919	2.945	600.613	3.791	600.971	3.005	601.434	1.443	600.997	8.058			600.286	0	600.402	-1.168	600.855	0.951	600.993	1.215	600.613	0.499	600.944	0.689	600.797	9.063
	601.281	0	602.089	13.648	601.902	11.017	602.198	8.455	601.879	6.915	602.063	5.066	601.984	6.761			601.559	0	602.407	0.423	601.919	2.383	601.613	3.592	601.971	3.021	602.434	1.143	601.996	6.964			601.285	0	601.401	-0.862	601.855	0.369	601.993	0.285	601.612	1.175	601.944	0.751	601.797	8.481
	602.281	0	603.089	13.601	602.901	11.226	603.198	7.772	602.879	6.54	603.063	4.318	603	7.577			602.559	0	603.407	0.598	602.919	2.301	602.613	2.84	602.97	3.613	603.434	1.243	603.012	7.209			602.285	0	602.401	-1.594	602.855	0.314	602.993	0.952	602.612	0.749	602.944	0.231	602.812	8.953
	603.281	0	604.089	13.661	603.901	10.041	604.198	8.016	603.879	6.514	604.063	3.762	603.999	7.32			603.559	0	604.407	0.959	603.918	3.026	603.612	3.185	603.97	3.593	604.433	1.891	604.011	7.828			603.285	0	603.401	-0.957	603.855	1.452	603.993	1.437	603.612	1.419	603.944	1.101	603.812	9.603
	604.281	0	605.088	13.576	604.916	11.087	605.197	7.746	604.879	7.035	605.062	5.252	604.999	6.824			604.558	0	605.406	0.86	604.934	2.532	604.612	3.47	604.97	3.656	605.433	1.752	605.011	7.351			604.285	0	604.401	-0.914	604.87	0.62	604.992	0.391	604.612	0.774	604.943	0.461	604.812	8.835
	605.281	0	606.088	13.152	605.916	10.613	606.197	7.453	605.878	7.219	606.062	3.778	605.999	6.185			605.558	0	606.406	0.617	605.933	2.762	605.612	3.877	605.97	3.796	606.433	1.302	606.011	7.064			605.285	0	605.4	-1.363	605.87	-0.112	605.992	1.235	605.612	1.05	605.943	0.602	605.812	8.519
	606.28	0	607.088	12.884	606.916	10.661	607.197	7.264	606.878	5.622	607.062	4.017	606.999	6.662			606.558	0	607.406	0.152	606.933	2.555	606.612	3.721	606.97	2.93	607.433	1.433	607.011	6.939			606.284	0	606.4	-1.186	606.87	0.415	606.992	0.715	606.612	0.802	606.943	0.378	606.811	8.588
	607.28	0	608.088	13.08	607.916	11.08	608.197	8.188	607.878	6.662	608.061	4.786	607.998	6.757			607.558	0	608.406	0.942	607.933	2.986	607.612	3.626	607.969	3.436	608.432	2.012	608.01	7.562			607.284	0	607.4	-1.142	607.869	-0.186	607.992	0.689	607.611	0.713	607.943	0.399	607.811	8.403
	608.28	0	609.087	13.712	608.915	11.324	609.196	8.235	608.878	7.43	609.061	5.113	608.998	6.677			608.557	0	609.405	0.778	608.933	2.365	608.611	3.762	608.969	3.269	609.432	1.825	609.01	7.368			608.284	0	608.4	-0.858	608.869	0.369	608.991	0.551	608.611	0.344	608.942	0.314	608.811	8.178
	609.28	0	610.087	12.524	609.915	10.767	610.196	7.311	609.877	6.693	610.061	3.378	609.998	5.949			609.557	0	610.405	0.526	609.932	2.846	609.611	3.082	609.969	3.225	610.432	1.714	610.01	7.248			609.284	0	609.399	-1.523	609.869	0.066	609.991	0.374	609.611	0.772	609.942	0.556	609.811	8.676
	610.279	0	611.087	12.836	610.915	10.564	611.196	7.744	610.877	5.733	611.061	4.253	610.998	6.198			610.557	0	611.405	0.402	610.932	2.679	610.611	4.007	610.969	2.781	611.432	1.484	611.01	6.998			610.283	0	610.399	-0.974	610.869	0.766	610.991	0.522	610.611	1.179	610.942	0.479	610.81	8.763
	611.279	0	612.087	12.906	611.915	11.05	612.196	7.658	611.877	6.303	612.061	4.652	611.998	6.33			611.557	0	612.405	0.363	611.932	2.643	611.611	3.337	611.968	3.258	612.431	1.281	612.01	6.939			611.283	0	611.399	-1.404	611.868	-0.047	611.991	0.256	611.61	1.02	611.942	0.672	611.81	8.432
	612.279	0	613.087	13.547	612.915	10.425	613.195	7.481	612.877	6.099	613.06	4.563	612.997	5.903			612.556	0	613.404	-0.031	612.932	2.838	612.61	3.16	612.968	3.468	613.431	1.24	613.009	6.671			612.283	0	612.399	-0.95	612.868	0.528	612.991	0.064	612.61	0.963	612.941	0.655	612.81	8.239
	613.279	0	614.086	13.571	613.914	11.613	614.195	9.09	613.876	6.523	614.06	5.076	613.997	7.083			613.556	0	614.404	0.691	613.932	2.686	613.61	2.749	613.968	2.382	614.431	1.602	614.009	7.092			613.283	0	613.399	-1.215	613.868	0.413	613.99	0.882	613.61	1.02	613.941	0.303	613.81	8.714
	614.278	0	615.086	12.803	614.914	11.008	615.195	8.275	614.876	6.133	615.06	4.908	614.997	7.403			614.556	0	615.404	0.511	614.931	2.895	614.61	3.684	614.967	2.593	615.431	1.525	615.009	7.178			614.282	0	614.398	-1.26	614.868	0.419	614.99	0.56	614.609	1.295	614.941	0.385	614.809	8.807
	615.278	0	616.086	12.951	615.914	9.654	616.195	7.793	615.892	6.069	616.06	3.258	615.997	6.05			615.556	0	616.404	0.52	615.931	2.636	615.61	3.523	615.983	3.388	616.43	1.627	616.009	7.513			615.282	0	615.398	-1.326	615.867	0.121	615.99	-0.146	615.625	0.724	615.941	0.154	615.809	8.842
	616.278	0	617.086	12.43	616.914	10.594	617.194	7.17	616.891	5.672	617.059	3.878	616.996	5.796			616.555	0	617.403	0.519	616.931	2.861	616.609	3.427	616.983	3.097	617.43	1.588	617.008	7.392			616.282	0	616.398	-0.859	616.867	0.489	616.99	0.719	616.625	0.736	616.94	0.121	616.809	8.222
	617.278	0	618.085	12.712	617.913	10.5	618.194	7.336	617.891	6.207	618.059	4.302	617.996	6.646			617.555	0	618.403	0.86	617.931	3.087	617.609	3.042	617.982	2.944	618.43	1.39	618.008	7.703			617.282	0	617.398	-1.305	617.867	0.084	617.989	-0.176	617.624	0.949	617.94	-0.224	617.809	8.301
	618.277	0	619.085	12.661	618.913	9.99	619.194	7.321	618.891	5.417	619.059	4.026	618.996	6.38			618.555	0	619.403	0.883	618.93	2.547	618.609	3.064	618.982	3.135	619.43	1.672	619.008	7.708			618.281	0	618.397	-1.546	618.867	0.572	618.989	1.342	618.624	0.562	618.94	0.156	618.809	8.44
	619.277	0	620.085	12.374	619.913	11.016	620.194	8.286	619.891	6.841	620.059	4.27	619.996	6.772			619.555	0	620.403	0.458	619.93	2.848	619.609	3.823	619.982	3.374	620.429	1.479	620.008	7.544			619.281	0	619.397	-0.911	619.866	0.919	619.989	0.148	619.624	1.656	619.94	0.22	619.808	8.724
	620.277	0	621.085	12.65	620.913	10.288	621.194	7.331	620.891	6.243	621.058	4.451	620.995	6.274			620.554	0	621.403	1.039	620.93	2.449	620.608	3.779	620.982	3.219	621.429	1.956	621.007	7.772			620.281	0	620.397	-0.666	620.866	0.602	620.989	1.038	620.624	0.929	620.94	0.852	620.808	8.757
	621.277	0	622.085	13.186	621.912	10.911	622.193	7.99	621.89	6.218	622.058	4.931	621.995	6.964			621.554	0	622.403	0.676	621.93	2.825	621.608	3.906	621.981	3.012	622.429	1.648	622.007	6.923			621.281	0	621.397	-1.18	621.866	0.345	621.988	0.49	621.623	1.366	621.939	0.923	621.808	8.568
	622.277	0	623.084	12.948	622.912	10.421	623.193	7.855	622.89	6.42	623.058	4.582	622.995	6.798			622.554	0	623.402	1.269	622.929	3.049	622.608	3.735	622.981	3.942	623.429	1.783	623.007	7.771			622.281	0	622.397	-0.55	622.866	1.148	622.988	1.542	622.623	1.74	622.939	1.056	622.808	9.209
	623.276	0	624.084	12.82	623.912	10.507	624.193	8.038	623.89	6.248	624.058	4.866	623.995	6.424			623.554	0	624.402	0.956	623.929	2.964	623.608	3.212	623.981	3.947	624.428	1.863	624.007	7.524			623.28	0	623.396	-0.155	623.866	0.601	623.988	0.831	623.623	1.282	623.939	0.744	623.807	8.685
	624.276	0	625.084	13.582	624.912	11.149	625.193	7.5	624.889	6.726	625.057	4.781	624.994	6.924			624.553	0	625.402	0.442	624.929	3.185	624.607	3.671	624.981	4.102	625.428	1.237	625.006	8.176			624.28	0	624.396	-0.874	624.865	0.136	624.988	0.445	624.623	0.373	624.939	-0.06	624.807	8.988
	625.276	0	626.099	12.892	625.911	10.332	626.192	7.143	625.889	5.827	626.057	3.938	625.994	6.497			625.553	0	626.417	0.462	625.929	2.686	625.607	3.794	625.981	3.906	626.428	2.194	626.006	8.111			625.28	0	625.396	-0.949	625.865	1.337	625.988	0.319	625.622	0.984	625.938	0.521	625.807	8.963
	626.276	0	627.099	12.871	626.911	10.659	627.192	7.784	626.889	5.888	627.057	4.356	626.994	6.17			626.553	0	627.417	0.951	626.928	3.273	626.607	3.69	626.981	3.969	627.428	1.624	627.006	6.976			626.28	0	626.411	-1.208	626.865	0.101	626.987	0.626	626.622	0.742	626.938	0.379	626.807	8.484
	627.275	0	628.099	13.018	627.911	10.941	628.192	7.493	627.889	6.952	628.057	4.699	627.994	7			627.553	0	628.416	1.032	627.928	2.711	627.607	4.071	627.98	3.583	628.428	1.804	628.006	7.002			627.279	0	627.411	-0.738	627.865	0.36	627.987	1.139	627.622	0.859	627.938	0.612	627.806	8.522
	628.275	0	629.098	12.66	628.911	10.899	629.192	7.986	628.889	6.498	629.057	4.773	628.994	6.37			628.553	0	629.416	0.92	628.928	3.445	628.607	4.334	628.98	4.212	629.427	2.767	629.006	8.084			628.279	0	628.411	-0.793	628.864	0.927	628.987	0.46	628.622	1.18	628.938	0.422	628.806	8.969
	629.275	0	630.098	13.247	629.911	10.985	630.191	8.356	629.888	6.811	630.056	4.575	629.993	6.781			629.552	0	630.416	0.627	629.928	2.836	629.607	4.222	629.98	3.53	630.427	1.407	630.005	7.282			629.279	0	629.41	-1	629.864	0.577	629.986	0.748	629.621	1.505	629.937	0.008	629.806	8.948
	630.275	0	631.098	12.72	630.91	10.48	631.191	8.509	630.888	6.431	631.056	4.606	630.993	6.66			630.552	0	631.416	0.568	630.928	2.964	630.606	3.17	630.979	3.291	631.427	1.352	631.005	7.39			630.279	0	630.41	-1.247	630.864	0.85	630.987	1.1	630.621	0.818	630.937	0.812	630.806	8.68
	631.274	0	632.098	13.573	631.91	10.891	632.191	8.192	631.888	6.867	632.056	4.827	631.993	7.036			631.552	0	632.416	0.984	631.927	2.691	631.606	3.504	631.979	3.542	632.427	1.953	632.005	7.139			631.278	0	631.41	-0.897	631.864	0.493	631.986	0.875	631.621	1.655	631.937	0.209	631.805	9.144
	632.274	0	633.097	12.353	632.91	10.443	633.191	6.562	632.888	6.297	633.056	4.16	632.993	6.319			632.552	0	633.415	0.66	632.927	2.682	632.606	3.934	632.979	3.514	633.426	1.167	633.005	7.581			632.278	0	632.41	-1.739	632.864	1.118	632.986	0.973	632.621	0.539	632.937	0.715	632.805	8.352
	633.274	0	634.097	13.133	633.91	10.859	634.19	7.659	633.887	5.956	634.055	4.101	633.992	6.36			633.551	0	634.415	0.479	633.927	2.093	633.606	3.397	633.979	3.05	634.426	1.381	634.004	6.893			633.278	0	633.409	-1.266	633.863	0.506	633.986	0.891	633.62	1.189	633.936	0.434	633.805	8.88
	634.274	0	635.097	13.125	634.909	10.723	635.19	7.425	634.887	5.865	635.055	5.022	634.992	6.945			634.551	0	635.415	0.659	634.927	2.592	634.605	3.47	634.978	3.049	635.426	1.636	635.004	7.139			634.278	0	634.409	-1.705	634.863	0.478	634.985	0.583	634.62	0.827	634.936	-0.47	634.805	8.397
	635.273	0	636.097	13.336	635.909	10.593	636.206	7.527	635.887	5.303	636.055	4.769	635.992	6.782			635.551	0	636.415	0.794	635.926	2.728	635.605	3.406	635.978	3.058	636.426	1.853	636.004	7.525			635.277	0	635.409	-1.749	635.863	0.45	636.001	1.176	635.62	1.605	635.936	0.931	635.805	8.941
	636.273	0	637.096	12.797	636.909	11.026	637.205	7.78	636.887	6.813	637.055	4.313	636.992	6.915			636.551	0	637.414	0.515	636.926	2.897	636.62	3.322	636.978	3.54	637.425	1.673	637.004	7.622			636.277	0	636.409	-0.948	636.862	0.276	637	0.509	636.62	1.459	636.936	0.809	636.804	9.05
	637.273	0	638.096	12.658	637.909	10.183	638.205	7.558	637.886	6.092	638.054	4.05	637.991	6.425			637.55	0	638.414	-0.107	637.926	2.422	637.62	3.45	637.978	2.938	638.425	1.502	638.003	7.111			637.277	0	637.408	-1.175	637.862	0.702	638	1.398	637.62	0.912	637.935	1.015	637.804	9.008
	638.273	0	639.096	12.892	638.908	10.209	639.205	7.593	638.886	5.692	639.054	4.022	638.991	6.758			638.55	0	639.414	1.256	638.926	3.151	638.62	3.702	638.977	3.044	639.425	1.946	639.003	7.624			638.277	0	638.408	-0.586	638.862	0.353	639	0.862	638.619	1.448	638.935	0.386	638.804	8.817
	639.272	0	640.096	13.503	639.908	10.355	640.205	8.056	639.886	6.077	640.054	4.165	639.991	7.262			639.55	0	640.414	1.781	639.925	3.056	639.62	4.228	639.977	3.592	640.425	1.54	640.003	7.581			639.276	0	639.408	-0.975	639.862	0.269	640	0.872	639.619	1.123	639.935	0.093	639.804	8.39
	640.272	0	641.096	13.304	640.908	11.691	641.205	7.704	640.886	6.756	641.054	4.886	640.991	7.341			640.55	0	641.413	0.692	640.925	3.162	640.619	3.793	640.977	4.248	641.425	1.938	641.003	7.463			640.276	0	640.408	-1.322	640.862	0.601	641	1.047	640.619	0.947	640.935	0.681	640.803	8.678
	641.272	0	642.095	12.317	641.908	10.82	642.204	7.407	641.885	6.266	642.053	4.644	641.99	6.623			641.549	0	642.413	0.297	641.925	2.288	641.619	3.212	641.977	3.148	642.424	1.398	642.002	6.988			641.276	0	641.408	-0.868	641.861	-0.17	641.999	0.687	641.619	0.775	641.935	0.13	641.803	8.455
	642.272	0	643.095	12.166	642.907	10.56	643.204	7.232	642.885	6.089	643.069	4.435	642.99	6.255			642.549	0	643.413	0.643	642.925	2.458	642.619	3.323	642.977	3.459	643.44	1.615	643.002	7.442			642.276	0	642.407	-0.81	642.861	0.674	642.999	1.397	642.618	1.641	642.95	0.549	642.803	9.166
	643.272	0	644.095	11.821	643.907	10.4	644.204	7.807	643.885	6.345	644.069	4.08	643.99	6.681			643.549	0	644.413	0.767	643.924	2.606	643.619	3.148	643.976	3.732	644.439	1.529	644.002	7.54			643.276	0	643.407	-1.123	643.861	0.251	643.999	0.89	643.618	1.201	643.95	0.745	643.803	8.638
	644.271	0	645.095	11.751	644.907	9.164	645.203	6.309	644.885	5.492	645.068	3.552	644.99	5.9			644.549	0	645.412	-0.017	644.924	2.091	644.618	3.516	644.976	3.327	645.439	0.927	645.002	7.078			644.275	0	644.407	-0.916	644.861	0.755	644.999	1.051	644.618	0.883	644.949	0.652	644.802	8.719
	645.271	0	646.094	12.201	645.907	9.935	646.203	6.886	645.885	5.151	646.068	4.159	645.99	6.106			645.549	0	646.412	0.651	645.924	2.469	645.618	3.058	645.976	2.497	646.439	1.613	646.002	6.729			645.275	0	645.407	-1.098	645.86	0.286	645.998	0.809	645.618	0.577	645.949	0.423	645.802	8.72
	646.286	0	647.094	13.071	646.906	10.502	647.203	7.542	646.884	6.738	647.068	4.778	646.989	7.406			646.564	0	647.412	0.543	646.924	3.142	646.618	3.496	646.976	3.269	647.439	1.418	647.001	6.974			646.29	0	646.406	-0.662	646.86	0.425	646.998	0.833	646.617	0.598	646.949	0.789	646.802	8.654
	647.286	0	648.094	13.147	647.906	10.526	648.203	7.076	647.884	6.915	648.068	4.895	647.989	6.452			647.564	0	648.412	1.021	647.923	3.148	647.618	3.279	647.975	3.609	648.439	2.122	648.001	7.941			647.29	0	647.406	-0.588	647.86	-0.096	647.998	0.73	647.617	1.184	647.949	0.409	647.802	9.03
	648.286	0	649.094	12.326	648.906	10.181	649.203	7.383	648.884	6.485	649.067	4.05	648.989	6.419			648.563	0	649.412	0.811	648.923	3.292	648.617	4.091	648.975	3.612	649.438	2.35	649.001	8.072			648.29	0	648.406	-0.723	648.86	0.886	648.998	0.76	648.617	1.056	648.949	0.776	648.801	8.698
	649.286	0	650.093	11.53	649.906	9.668	650.202	7.602	649.884	5.57	650.067	4.316	649.989	6.55			649.563	0	650.411	1.543	649.923	3.173	649.617	3.613	649.975	3.795	650.438	1.666	650.001	8.309			649.29	0	649.406	-0.736	649.859	1.401	649.997	1.247	649.617	1.697	649.948	1.29	649.801	9.195
	650.285	0	651.093	12.537	650.906	9.356	651.202	7.595	650.883	6.811	651.067	4.276	650.988	6.426			650.563	0	651.411	0.85	650.923	2.827	650.617	3.731	650.975	3.572	651.438	1.168	651	7.959			650.29	0	650.405	-0.444	650.859	0.618	650.997	-0.05	650.616	1.528	650.948	0.501	650.801	8.784
	651.285	0	652.093	12.099	651.905	10.759	652.202	7.614	651.883	6.482	652.067	4.778	651.988	7.347			651.563	0	652.411	0.989	651.923	2.739	651.617	3.903	651.974	3.424	652.438	2.023	652	7.905			651.289	0	651.405	-1.621	651.859	0.22	651.997	0.342	651.616	0.795	651.948	0.429	651.801	8.388
	652.285	0	653.093	12.104	652.905	9.822	653.202	7.653	652.883	6.216	653.066	4.698	652.988	7.27			652.563	0	653.411	0.716	652.922	3.144	652.616	3.735	652.974	3.33	653.437	1.65	653	7.796			652.289	0	652.405	-1.29	652.859	1.379	652.997	0.816	652.616	1.617	652.948	0.982	652.8	9.132
	653.285	0	654.093	12.834	653.905	10.527	654.201	7.214	653.883	6.66	654.066	4.528	653.988	6.983			653.562	0	654.41	0.471	653.922	3.113	653.616	3.747	653.974	3.469	654.437	1.566	654	7.787			653.289	0	653.405	-0.503	653.858	0.48	653.996	0.534	653.616	1.602	653.948	1.404	653.801	8.788
	654.285	0	655.092	12.216	654.905	9.651	655.201	7.23	654.882	6.206	655.066	3.728	654.987	6.792			654.562	0	655.41	0.569	654.922	2.784	654.616	3.232	654.974	3.122	655.437	1.392	654.999	7.245			654.289	0	654.405	-1.397	654.858	0.703	654.996	0.089	654.616	1.258	654.947	0.465	654.8	8.809
	655.284	0	656.092	12.762	655.904	9.946	656.201	7.518	655.882	6.283	656.066	3.904	655.987	7.163			655.562	0	656.41	0.85	655.922	2.788	655.616	3.754	655.973	3.233	656.437	1.328	655.999	7.437			655.288	0	655.404	-1.325	655.858	0.014	655.996	0.054	655.615	0.874	655.947	0.106	655.8	8.388
	656.284	0	657.092	11.692	656.904	9.458	657.201	7.853	656.882	6.587	657.066	4.583	657.002	7.059			656.562	0	657.41	0.522	656.921	2.955	656.616	3.706	656.973	3.521	657.436	1.165	657.014	7.932			656.288	0	656.404	-1.015	656.858	0.39	656.996	0.002	656.615	1.131	656.947	0.33	656.815	8.662
	657.284	0	658.092	12.632	657.904	10.872	658.2	7.833	657.882	6.005	658.066	4.529	658.002	6.912			657.561	0	658.409	-0.01	657.921	2.678	657.615	3.559	657.973	3.192	658.436	1.655	658.014	7.583			657.288	0	657.404	-1.356	657.857	0.137	657.995	0.833	657.615	1.113	657.947	1.228	657.815	8.816
	658.284	0	659.091	13.142	658.919	10.549	659.2	7.743	658.881	7.237	659.065	4.317	659.002	7.597			658.561	0	659.409	-0.148	658.936	1.744	658.615	2.968	658.973	2.475	659.436	0.955	659.014	6.94			658.288	0	658.404	-0.288	658.873	-0.138	658.995	0.684	658.615	1.42	658.946	0.683	658.815	8.424
	659.283	0	660.091	13.118	659.919	10.45	660.2	7.267	659.881	6.714	660.065	4.329	660.002	6.937			659.561	0	660.409	0.505	659.936	2.52	659.615	2.563	659.972	2.597	660.436	1.174	660.014	6.963			659.287	0	659.403	-1.764	659.873	-0.048	659.995	0.728	659.614	1.14	659.946	0.541	659.814	8.664
	660.283	0	661.091	12.791	660.919	9.895	661.2	7.736	660.881	6.228	661.065	3.924	661.002	6.559			660.561	0	661.409	0.036	660.936	2.104	660.615	3.217	660.972	3.184	661.435	1.464	661.014	6.946			660.287	0	660.403	-1.371	660.872	0.239	660.995	0.807	660.614	0.849	660.946	0.354	660.814	8.812
	661.283	0	662.091	12.297	661.919	11.011	662.199	7.685	661.881	6.29	662.064	4.181	662.001	6.355			661.56	0	662.409	0.569	661.936	2.859	661.615	3.254	661.972	2.926	662.435	2.01	662.013	7.366			661.287	0	661.403	-1.206	661.872	0.915	661.995	0.361	661.614	1.256	661.946	0.702	661.814	8.613
	662.283	0	663.09	12.9	662.918	10.604	663.199	7.711	662.881	6.504	663.064	3.943	663.001	7.177			662.56	0	663.408	0.811	662.936	2.573	662.614	3.978	662.972	3.814	663.435	1.708	663.013	7.061			662.287	0	662.403	-1.202	662.872	0.57	662.994	0.939	662.614	1.526	662.945	1.144	662.814	9.002
	663.282	0	664.09	13.164	663.918	10.395	664.199	7.533	663.88	6.494	664.064	4.429	664.001	7.554			663.56	0	664.408	0.901	663.935	2.596	663.614	3.046	663.972	3.048	664.435	1.803	664.013	7.416			663.286	0	663.402	-0.393	663.872	1.089	663.994	0.677	663.613	1.679	663.945	0.973	663.814	9.453
	664.282	0	665.09	12.822	664.918	10.022	665.199	7.193	664.88	6.954	665.064	5.152	665.001	7.272			664.56	0	665.408	0.506	664.935	2.06	664.614	3.103	664.971	3.295	665.434	1.87	665.013	7.606			664.286	0	664.402	-1.114	664.871	0.241	664.994	0.729	664.613	0.876	664.945	-0.129	664.813	8.389
	665.282	0	666.09	12.746	665.918	11.335	666.198	7.727	665.88	7.584	666.063	4.982	666	7.111			665.559	0	666.408	0.541	665.935	3.496	665.614	4.01	665.971	3.742	666.434	1.899	666.012	8.048			665.286	0	665.402	-1.374	665.871	0.243	665.994	0.739	665.613	1.258	665.944	0.051	665.813	8.505
	666.282	0	667.089	13.181	666.917	10.913	667.198	8.598	666.88	7.331	667.063	5.315	667	7.105			666.559	0	667.407	0.77	666.935	2.464	666.613	3.615	666.971	3.225	667.434	1.646	667.012	7.192			666.286	0	666.402	-1.787	666.871	0.637	666.993	0.651	666.613	1.253	666.944	0.217	666.813	8.234
	667.281	0	668.089	12.904	667.917	10.895	668.198	7.424	667.879	7.167	668.063	4.712	668	7.236			667.559	0	668.407	1.148	667.934	3.106	667.613	3.874	667.971	3.756	668.434	2.721	668.012	7.32			667.285	0	667.401	-0.946	667.871	0.797	667.993	0.57	667.612	0.79	667.944	0.732	667.813	8.441
	668.281	0	669.089	12.973	668.917	10.926	669.198	7.434	668.879	6.957	669.063	5.059	669	7.168			668.559	0	669.407	0.665	668.934	3.095	668.613	4.052	668.97	3.732	669.434	1.604	669.012	7.44			668.285	0	668.401	-0.595	668.871	-0.031	668.993	1.073	668.612	1.444	668.944	0.545	668.812	8.492
	669.281	0	670.089	12.976	669.917	10.683	670.198	7.747	669.894	6.485	670.063	4.78	670	7.683			669.558	0	670.407	0.576	669.934	2.09	669.613	3.368	669.986	3.069	670.434	1.522	670.012	7.432			669.285	0	669.401	-0.731	669.87	-0.326	669.993	0.234	669.628	0.827	669.944	0.845	669.812	8.638
	670.281	0	671.088	12.872	670.916	10.864	671.197	8.279	670.894	6.969	671.062	4.705	670.999	7.447			670.558	0	671.406	0.39	670.934	2.837	670.612	3.821	670.985	3.578	671.433	1.7	671.011	7.265			670.285	0	670.401	-1.121	670.87	-0.202	670.992	0.131	670.627	0.853	670.943	0.73	670.812	8.168
	671.281	0	672.088	12.555	671.916	10.209	672.197	7.488	671.894	6.376	672.062	4.656	671.999	7.001			671.558	0	672.406	0.496	671.933	2.268	671.612	2.923	671.985	3.422	672.433	1.989	672.011	7.475			671.285	0	671.4	-1.117	671.87	1.284	671.992	1.188	671.627	1.779	671.943	0.929	671.812	9.225
	672.28	0	673.088	12.489	672.916	10.421	673.197	7.274	672.894	6.598	673.062	4.803	672.999	6.781			672.558	0	673.406	0.564	672.933	3.366	672.612	3.73	672.985	3.674	673.433	1.701	673.011	7.941			672.284	0	672.4	-0.561	672.87	0.302	672.992	0.964	672.627	1.472	672.943	0.583	672.811	9.191
	673.28	0	674.088	12.007	673.916	10.502	674.197	7.831	673.894	6.607	674.062	5.143	673.999	7.034			673.558	0	674.406	0.202	673.933	2.247	673.612	3.188	673.985	2.908	674.432	0.747	674.011	6.761			673.284	0	673.4	-0.652	673.869	-0.056	673.992	0.651	673.627	0.901	673.943	0.522	673.811	8.721
	674.28	0	675.087	12.41	674.915	10.224	675.196	7.299	674.893	6.408	675.061	4.307	674.998	7.082			674.557	0	675.405	1.186	674.933	2.682	674.611	3.107	674.985	3.164	675.432	1.71	675.01	7.354			674.284	0	674.4	-1.18	674.869	0.008	674.991	0.648	674.626	0.96	674.942	0.527	674.811	8.585
	675.28	0	676.087	12.133	675.915	10.612	676.196	7.195	675.893	6.932	676.061	5	675.998	6.373			675.557	0	676.405	0.538	675.932	3.333	675.611	3.995	675.984	3.772	676.432	1.614	676.01	8.067			675.284	0	675.399	-0.864	675.869	0.648	675.991	0.756	675.626	0.61	675.942	0.857	675.811	8.667
	676.279	0	677.087	12.132	676.915	9.711	677.196	6.983	676.893	5.608	677.061	3.462	676.998	6.543			676.557	0	677.405	0.183	676.932	2.36	676.611	2.943	676.984	3.19	677.432	1.063	677.01	7.476			676.283	0	676.399	-1.094	676.869	1.002	676.991	0.99	676.626	1.278	676.942	0.944	676.81	9.448
	677.279	0	678.087	12.456	677.915	9.827	678.196	7.003	677.893	6.398	678.061	4.172	677.998	6.777			677.557	0	678.405	0.536	677.932	2.046	677.611	3.395	677.984	3.605	678.431	1.182	678.01	7.151			677.283	0	677.399	-0.744	677.868	0.275	677.991	0.363	677.626	1.393	677.942	-0.193	677.81	9.329
	678.279	0	679.087	11.854	678.915	9.855	679.196	7.172	678.892	5.898	679.06	4.45	678.997	6.732			678.557	0	679.404	0.462	678.932	2.353	678.61	3.031	678.984	3.093	679.431	1.163	679.009	7.01			678.283	0	678.399	-1.523	678.868	0.245	678.991	0.74	678.625	0.424	678.941	1.029	678.81	9.076
	679.279	0	680.086	11.937	679.914	10.75	680.195	7.677	679.892	6.348	680.06	4.217	679.997	6.918			679.556	0	680.404	0.715	679.932	2.271	679.61	2.782	679.983	3.285	680.431	1.767	680.009	7.598			679.283	0	679.399	-0.792	679.868	0.307	679.99	1.326	679.625	2.018	679.941	0.133	679.81	9.199
	680.278	0	681.102	11.841	680.914	10.641	681.195	7.54	680.892	7.437	681.06	4.15	680.997	6.677			680.556	0	681.42	0.072	680.931	2.6	680.61	3.375	680.983	3.516	681.431	1.37	681.009	7.226			680.282	0	680.398	-1.14	680.868	0.42	680.99	0.694	680.625	0.989	680.941	0.526	680.809	9.211
	681.278	0	682.102	13.288	681.914	10.493	682.195	7.509	681.892	6.942	682.06	4.738	681.997	7.524			681.556	0	682.419	0.759	681.931	2.502	681.61	2.86	681.983	2.884	682.43	1.355	682.009	7.324			681.282	0	681.414	-1.298	681.867	0.54	681.99	0.617	681.625	1.015	681.941	1.09	681.809	9.21
	682.278	0	683.101	12.504	682.914	10.451	683.195	8.065	682.891	6.473	683.059	4.143	682.996	6.92			682.555	0	683.419	0.528	682.931	2.572	682.609	3.575	682.983	3.638	683.43	1.745	683.008	7.498			682.282	0	682.414	-0.846	682.867	0.16	682.99	0.196	682.625	1.202	682.94	0.483	682.809	8.391
	683.278	0	684.101	11.459	683.913	10.149	684.194	7.514	683.891	5.823	684.059	4.633	683.996	6.785			683.555	0	684.419	0.184	683.931	2.812	683.609	3.736	683.982	2.856	684.43	1.664	684.008	7.446			683.282	0	683.413	-0.893	683.867	-0.121	683.989	0.441	683.624	1.115	683.94	1.077	683.809	8.915
	684.277	0	685.101	11.733	684.913	10.21	685.194	7.112	684.891	6.429	685.059	3.828	684.996	6.585			684.555	0	685.419	-0.124	684.93	2.544	684.609	3.42	684.982	2.773	685.43	1.295	685.008	7.072			684.281	0	684.413	-1.223	684.867	0.271	684.989	0.463	684.624	1.013	684.94	0.882	684.809	8.574
	685.277	0	686.101	10.94	685.913	9.361	686.194	7.199	685.891	5.01	686.059	3.913	685.996	6.38			685.555	0	686.418	0.112	685.93	2.285	685.609	3.491	685.982	3.023	686.43	1.161	686.008	7.629			685.281	0	685.413	-1.213	685.866	0.158	685.989	0.562	685.624	0.662	685.94	0.593	685.808	8.926
	686.277	0	687.1	11.969	686.913	10.434	687.194	8.314	686.89	5.98	687.058	4.496	686.995	7.124			686.555	0	687.418	0.499	686.93	1.83	686.608	3.004	686.982	2.644	687.429	1.282	687.007	6.861			686.281	0	686.413	-1.126	686.866	0.12	686.989	0.558	686.624	1.282	686.939	0.396	686.808	8.485
	687.277	0	688.1	12.611	687.912	10.303	688.193	7.604	687.89	6.199	688.058	4.291	687.995	6.992			687.554	0	688.418	0.295	687.93	2.764	687.608	3.681	687.981	3.304	688.429	2.16	688.007	7.816			687.281	0	687.412	-0.62	687.866	0.287	687.988	0.415	687.623	0.841	687.939	0.289	687.808	8.764
	688.277	0	689.1	12.051	688.912	10.624	689.193	8.496	688.89	7.175	689.058	5.523	688.995	7.156			688.554	0	689.418	0.366	688.93	2.666	688.608	3.089	688.981	4.073	689.429	1.319	689.007	7.055			688.281	0	688.412	-1.375	688.866	0.209	688.988	0.697	688.623	0.767	688.939	0.428	688.808	8.106
	689.276	0	690.1	11.414	689.912	9.733	690.193	7.207	689.89	5.991	690.058	3.959	689.995	6.275			689.554	0	690.417	0.037	689.929	2.239	689.608	3.682	689.981	3.263	690.429	1.64	690.007	6.847			689.28	0	689.412	-0.556	689.866	1.165	689.988	1.019	689.623	1.889	689.939	1.032	689.807	9.359
	690.276	0	691.099	11.923	690.912	10.034	691.208	7.759	690.89	5.909	691.057	4.212	690.994	6.684			690.553	0	691.417	1.387	690.929	2.891	690.607	3.013	690.981	2.692	691.428	1.808	691.006	7.348			690.28	0	690.412	-0.179	690.865	0.577	691.003	0.718	690.623	1.225	690.939	0.919	690.807	9.2
	691.276	0	692.099	12.229	691.911	10.223	692.208	7.218	691.889	5.724	692.057	4.83	691.994	7.029			691.553	0	692.417	0.474	691.929	3.208	691.623	4.132	691.981	4.02	692.428	1.477	692.006	8.261			691.28	0	691.411	-1.286	691.865	-0.228	692.003	0.431	691.622	1.154	691.938	0.179	691.807	8.708
	692.276	0	693.099	11.763	692.911	10.223	693.208	8.199	692.889	6.102	693.057	5.205	692.994	7.12			692.553	0	693.417	0.887	692.928	2.347	692.623	3.479	692.98	3.278	693.428	1.984	693.006	7.608			692.28	0	692.411	-1.641	692.865	0.536	693.003	0.703	692.622	1.044	692.938	0.548	692.807	8.345
	693.275	0	694.099	11.734	693.911	9.9	694.207	7.543	693.889	5.57	694.057	4.29	693.994	5.994			693.553	0	694.417	0.85	693.928	2.941	693.622	3.322	693.98	3.613	694.428	2.18	694.006	7.421			693.279	0	693.411	-1.448	693.865	0.281	694.003	0.166	693.622	0.816	693.938	-0.111	693.806	8.702
	694.275	0	695.098	12.86	694.911	10.332	695.207	7.89	694.889	6.021	695.057	4.233	694.994	6.669			694.553	0	695.416	1.086	694.928	2.92	694.622	3.989	694.98	4.14	695.427	2.022	695.006	8.228			694.279	0	694.411	-1.316	694.864	0.253	695.002	0.517	694.622	0.668	694.938	1.198	694.806	9.072
	695.275	0	696.098	12.009	695.911	10.187	696.207	7.633	695.888	6.439	696.056	4.411	695.993	6.317			695.552	0	696.416	0.762	695.928	2.033	695.622	3.157	695.98	2.626	696.427	1.569	696.005	7.126			695.279	0	695.41	-0.639	695.864	0.367	696.002	1.325	695.621	1.236	695.937	0.238	695.806	8.841
	696.275	0	697.098	11.741	696.91	10.027	697.207	7.761	696.888	6.433	697.056	4.781	696.993	6.254			696.552	0	697.416	1.078	696.927	2.617	696.622	3.608	696.979	3.152	697.427	2.046	697.005	7.401			696.279	0	696.41	-0.894	696.864	0.262	697.002	0.814	696.621	0.67	696.937	0.708	696.806	8.721
	697.274	0	698.098	12.812	697.91	9.797	698.207	7.931	697.888	6.71	698.071	4.901	697.993	6.954			697.552	0	698.416	0.785	697.927	2.867	697.621	3.936	697.979	3.593	698.442	1.672	698.005	7.851			697.278	0	697.41	-0.935	697.864	0.222	698.002	1.121	697.621	1.28	697.953	0.582	697.805	8.811
	698.274	0	699.097	12.241	698.91	10.281	699.206	7.793	698.888	6.289	699.071	5.044	698.993	6.391			698.552	0	699.415	0.467	698.927	2.125	698.621	3.192	698.979	2.482	699.442	1.55	699.005	6.64			698.278	0	698.41	-1.041	698.863	0.467	699.001	0.411	698.621	1.176	698.952	0.269	698.805	8.274
	699.274	0	700.097	12.748	699.91	10.275	700.206	7.062	699.887	6.315	700.071	4.955	699.992	7.099			699.551	0	700.415	1.02	699.927	2.513	699.621	3.188	699.979	3.08	700.442	1.881	700.004	7.529			699.278	0	699.409	-1.011	699.863	0.202	700.001	0.873	699.621	1.006	699.952	0.529	699.805	8.787
	700.274	0	701.097	12.675	700.91	10.517	701.206	7.456	700.887	6.686	701.071	5.479	700.992	6.641			700.551	0	701.415	0.396	700.927	2.738	700.621	3.361	700.978	3.746	701.442	1.339	701.004	7.427			700.278	0	700.409	-1.423	700.863	0.365	701.001	1.163	700.62	0.703	700.952	0.544	700.805	8.857
	701.273	0	702.097	11.854	701.909	9.984	702.206	7.137	701.887	6.7	702.07	4.925	701.992	6.309			701.551	0	702.415	-0.135	701.926	2.016	701.621	2.909	701.978	2.804	702.441	1.061	702.004	6.916			701.277	0	701.409	-1.013	701.863	0.505	702.001	0.892	701.62	1.278	701.952	0.85	701.805	8.994
	702.289	0	703.096	11.741	702.909	9.842	703.205	7.344	702.887	6.835	703.07	5.241	702.992	6.028			702.566	0	703.414	0.463	702.926	2.144	702.62	3.144	702.978	2.982	703.441	1.827	703.004	7.214			702.293	0	702.409	-0.774	702.862	0.041	703	0.549	702.62	1.677	702.951	0.949	702.804	8.746
	703.289	0	704.096	12.161	703.909	9.903	704.205	7.816	703.886	6.99	704.07	4.668	703.991	6.836			703.566	0	704.414	0.856	703.926	2.436	703.62	3.996	703.978	3.279	704.441	2.071	704.003	7.641			703.293	0	703.408	-0.662	703.862	0.07	704	0.731	703.62	1.202	703.951	0.473	703.804	9.069
	704.288	0	705.096	12.517	704.909	10.915	705.205	9.067	704.886	6.617	705.07	4.959	704.991	6.716			704.566	0	705.414	0.31	704.926	2.469	704.62	3.539	704.977	3.305	705.441	1.414	705.003	6.957			704.292	0	704.408	-0.884	704.862	0.217	705	0.806	704.619	1.238	704.951	1.106	704.804	9.397
	705.288	0	706.096	12.51	705.908	10.831	706.205	8.609	705.886	6.889	706.07	5.095	705.991	7.556			705.566	0	706.414	0.575	705.925	2.081	705.62	2.499	705.977	2.868	706.44	1.712	706.003	7.176			705.292	0	705.408	-0.892	705.862	-0.1	706	-0.092	705.619	0.94	705.951	0.2	705.804	8.631
	706.288	0	707.096	12.303	706.908	10.279	707.205	7.909	706.886	6.797	707.069	4.493	706.991	6.717			706.565	0	707.413	0.503	706.925	2.758	706.619	3.245	706.977	3.779	707.44	1.826	707.003	7.896			706.292	0	706.408	-1.108	706.861	0.525	707	0.883	706.619	0.739	706.95	1.202	706.803	9.576
	707.288	0	708.095	12.294	707.908	9.566	708.204	6.938	707.885	5.739	708.069	3.491	707.99	5.241			707.565	0	708.413	0.642	707.925	2.096	707.619	3.308	707.977	3.108	708.44	1.428	708.002	6.82			707.292	0	707.408	-0.93	707.861	0.836	707.999	1.275	707.619	1.428	707.95	1.132	707.803	9.368
	708.287	0	709.095	11.828	708.907	9.656	709.204	7.128	708.885	7.076	709.069	4.398	708.99	6.743			708.565	0	709.413	0.579	708.925	2.833	708.619	3.358	708.977	3.46	709.44	2.138	709.002	7.935			708.291	0	708.407	-0.995	708.861	0.686	708.999	0.838	708.618	1.73	708.95	0.576	708.803	9.053
	709.287	0	710.095	11.635	709.907	9.955	710.204	7.265	709.885	6.181	710.069	3.926	709.99	6.711			709.565	0	710.413	0.242	709.924	2.732	709.619	3.842	709.976	3.449	710.439	1.774	710.002	7.767			709.291	0	709.407	-0.92	709.861	0.642	709.999	1.85	709.618	1.307	709.95	1.079	709.803	8.613
	710.287	0	711.095	11.716	710.907	9.879	711.204	7.022	710.885	6.099	711.068	4.018	710.99	6.751			710.565	0	711.412	0.508	710.924	2.339	710.618	3.272	710.976	2.907	711.439	1.859	711.002	6.768			710.291	0	710.407	-0.794	710.861	0.153	710.999	-0.417	710.618	0.946	710.949	0.277	710.802	8.733
	711.287	0	712.094	12.064	711.907	9.39	712.203	7.311	711.885	6.632	712.068	4.734	711.989	6.117			711.564	0	712.412	1.011	711.924	2.801	711.618	2.941	711.976	3.239	712.439	2.018	712.002	7.939			711.291	0	711.407	-1.492	711.86	0.677	711.998	1.314	711.618	1.02	711.949	0.843	711.802	8.876
	712.286	0	713.094	12.265	712.906	10.331	713.203	7.606	712.884	6.206	713.068	4.867	713.005	6.519			712.564	0	713.412	0.402	712.924	2.202	712.618	3.494	712.976	3.236	713.439	1.548	713.017	7.203			712.29	0	712.406	-0.704	712.86	0.123	712.998	0.225	712.617	1.091	712.949	0.131	712.818	8.615
	713.286	0	714.094	11.467	713.906	10.578	714.203	7.632	713.884	6.213	714.068	4.587	714.005	6.341			713.564	0	714.412	1.036	713.923	2.699	713.618	3.746	713.975	3.236	714.438	2.471	714.017	7.344			713.29	0	713.406	-1.205	713.86	-0.695	713.998	0.295	713.617	0.546	713.949	0.151	713.817	8.41
	714.286	0	715.094	11.064	714.922	9.81	715.202	7.618	714.884	6.255	715.067	3.876	715.004	6.835			714.564	0	715.412	0.572	714.939	2.907	714.617	3.433	714.975	4.034	715.438	2.406	715.016	7.984			714.29	0	714.406	-0.587	714.875	-0.048	714.998	0.386	714.617	1.304	714.949	0.713	714.817	9
	715.286	0	716.093	11.44	715.921	9.681	716.202	7.09	715.884	6.226	716.067	4.155	716.004	6.029			715.563	0	716.411	0.588	715.939	2.761	715.617	3.814	715.975	3.587	716.438	1.804	716.016	7.673			715.29	0	715.406	-1.663	715.875	-0.204	715.997	0.565	715.617	0.739	715.948	0.511	715.817	8.929
	716.286	0	717.093	11.701	716.921	9.406	717.202	7.42	716.883	6.7	717.067	4.431	717.004	6.09			716.563	0	717.411	1.017	716.939	1.888	716.617	3.419	716.975	2.76	717.438	1.441	717.016	7.127			716.29	0	716.405	-1.523	716.875	-0.233	716.997	-0.155	716.617	1.029	716.948	0.798	716.817	8.27
	717.285	0	718.093	11.693	717.921	9.707	718.202	7.189	717.883	6.086	718.067	4.706	718.004	6.627			717.563	0	718.411	0.952	717.938	3.02	717.617	3.732	717.974	3.333	718.438	1.657	718.016	7.768			717.289	0	717.405	-1.031	717.875	0.714	717.997	0.991	717.616	1.236	717.948	0.861	717.816	9.343
	718.285	0	719.093	12.374	718.921	9.668	719.202	7.768	718.883	6.129	719.066	4.957	719.003	6.519			718.562	0	719.411	0.398	718.938	2.578	718.616	3.29	718.974	3.437	719.437	1.368	719.015	7.338			718.289	0	718.405	-0.376	718.874	0.717	718.997	0.77	718.616	0.996	718.948	0.887	718.816	9.101
	719.285	0	720.092	11.594	719.92	9.773	720.201	7.219	719.883	6.233	720.066	4.258	720.003	6.639			719.562	0	720.41	-0.088	719.938	2.099	719.616	3.56	719.974	2.867	720.437	0.943	720.015	7.008			719.289	0	719.405	-0.604	719.874	0.778	719.996	0.635	719.616	1.226	719.947	0.482	719.816	9.722
	720.285	0	721.092	12.334	720.92	9.622	721.201	7.679	720.882	6	721.066	4.93	721.003	6.811			720.562	0	721.41	1.568	720.938	3.135	720.616	2.543	720.974	3.246	721.437	2.384	721.015	7.285			720.289	0	720.404	-1.306	720.874	0.14	720.996	0.875	720.616	1.401	720.947	0.404	720.816	8.617
	721.284	0	722.092	12.37	721.92	9.705	722.201	7.449	721.882	6.233	722.066	4.002	722.003	6.333			721.562	0	722.41	0.534	721.937	3.281	721.616	3.978	721.973	3.417	722.437	1.793	722.015	7.913			721.288	0	721.404	-0.597	721.874	0.417	721.996	0.231	721.615	1.282	721.947	0.661	721.815	9.038
	722.284	0	723.092	12.381	722.92	9.932	723.201	7.178	722.882	5.728	723.066	4.836	723.003	6.456			722.562	0	723.41	0.451	722.937	2.157	722.616	3.393	722.973	3.002	723.436	2.006	723.015	7.147			722.288	0	722.404	-1.839	722.873	0.027	722.996	0.069	722.615	0.671	722.947	0.343	722.815	8.37
	723.284	0	724.092	12.206	723.92	10.286	724.2	7.263	723.882	6.203	724.065	4.974	724.002	6.961			723.561	0	724.409	1.007	723.937	2.922	723.615	3.772	723.973	3.573	724.436	1.381	724.014	7.541			723.288	0	723.404	-1.076	723.873	0.495	723.996	0.571	723.615	1.367	723.946	0.058	723.815	8.831
	724.284	0	725.091	11.813	724.919	9.556	725.2	6.521	724.881	6.047	725.065	4.056	725.002	6.526			724.561	0	725.409	0.695	724.936	1.993	724.615	3.237	724.973	2.411	725.436	1.794	725.014	7.162			724.288	0	724.404	-1.199	724.873	0.465	724.995	1.114	724.615	1.843	724.946	1.079	724.815	9.153
	725.283	0	726.091	12.256	725.919	9.884	726.2	6.878	725.897	6.399	726.065	4.182	726.002	6.305			725.561	0	726.409	0.545	725.936	2.381	725.615	3.339	725.988	3.107	726.436	1.645	726.014	7.529			725.287	0	725.403	-1.009	725.873	0.602	725.995	0.475	725.63	1.332	725.946	0.738	725.814	8.39
	726.283	0	727.091	11.658	726.919	9.425	727.2	7.225	726.897	5.969	727.065	3.626	727.002	5.681			726.561	0	727.409	0.712	726.936	1.958	726.615	3.268	726.988	2.856	727.435	1.555	727.014	7.011			726.287	0	726.403	-1.402	726.872	-0.175	726.995	0.354	726.63	1.228	726.946	0.123	726.814	8.725
	727.283	0	728.091	11.494	727.919	9.583	728.199	6.841	727.896	5.634	728.064	4.178	728.001	5.521			727.56	0	728.408	0.396	727.936	2.461	727.614	3.343	727.988	3.456	728.435	1.855	728.013	7.779			727.287	0	727.403	-2.299	727.872	0.001	727.995	0.456	727.63	0.926	727.945	0.614	727.814	8.584
	728.283	0	729.09	12.308	728.918	9.676	729.199	7.837	728.896	6.862	729.064	4.267	729.001	6.787			728.56	0	729.408	-0.139	728.936	1.877	728.614	3.242	728.987	2.939	729.435	0.828	729.013	7.053			728.287	0	728.403	-1.422	728.872	0.182	728.994	0.261	728.629	1.199	728.945	0.569	728.814	8.531
	729.282	0	730.09	11.514	729.918	9.019	730.199	7.407	729.896	5.857	730.064	3.795	730.001	6.899			729.56	0	730.408	0.439	729.935	2.12	729.614	3.068	729.987	2.774	730.435	1.306	730.013	7.317			729.286	0	729.402	-0.759	729.872	0.681	729.994	1.002	729.629	1.318	729.945	0.854	729.813	9.017
	730.282	0	731.09	12.447	730.918	9.54	731.199	7.758	730.896	6.229	731.064	4.564	731.001	6.31			730.56	0	731.408	0.221	730.935	2.125	730.614	3.513	730.987	3.28	731.434	1.347	731.013	7.36			730.286	0	730.402	-0.694	730.871	0.456	730.994	0.81	730.629	0.847	730.945	-0.079	730.813	8.53
	731.282	0	732.09	12.657	731.918	9.917	732.199	7.126	731.895	6.225	732.063	4.337	732	6.277			731.559	0	732.408	1.231	731.935	1.877	731.613	3.284	731.987	2.84	732.434	2.31	732.012	7.531			731.286	0	731.402	-1.276	731.871	0.696	731.994	0.47	731.629	1.061	731.945	1.064	731.813	9.059
	732.282	0	733.089	11.266	732.917	9.31	733.198	6.692	732.895	5.331	733.063	3.432	733	6.016			732.559	0	733.407	0.818	732.935	2.906	732.613	3.16	732.986	3.596	733.434	1.751	733.012	7.8			732.286	0	732.402	-1.488	732.871	0.384	732.993	0.96	732.628	0.918	732.944	0.343	732.813	8.725
	733.281	0	734.089	12.1	733.917	10.861	734.198	7.88	733.895	7.012	734.063	4.048	734	6.903			733.559	0	734.407	0.178	733.934	2.412	733.613	3.025	733.986	3.319	734.434	1.868	734.012	7.112			733.286	0	733.401	-1.137	733.871	0.342	733.993	0.666	733.628	1.003	733.944	0.216	733.813	8.466
	734.281	0	735.105	11.83	734.917	9.862	735.198	6.378	734.895	5.941	735.063	4.263	735	6.886			734.559	0	735.422	0.345	734.934	2.439	734.613	3.423	734.986	3.024	735.434	1.094	735.012	7.184			734.285	0	734.401	-1.372	734.87	0.811	734.993	1.094	734.628	1.201	734.944	0.226	734.812	8.905
	735.281	0	736.104	11.917	735.917	9.933	736.198	7.883	735.895	6.703	736.062	5.216	735.999	7.104			735.558	0	736.422	1.116	735.934	2.126	735.612	3.055	735.986	2.699	736.433	1.019	736.011	6.477			735.285	0	735.417	-1.375	735.87	0.112	735.993	0.651	735.628	0.906	735.944	0.451	735.812	9.127
	736.281	0	737.104	11.304	736.916	10.153	737.197	7.193	736.894	6.017	737.062	4.383	736.999	6.051			736.558	0	737.422	0.753	736.934	2.496	736.612	3.546	736.985	3.143	737.433	1.273	737.011	7.117			736.285	0	736.416	-0.927	736.87	-0.058	736.992	0.241	736.627	1.084	736.943	0.19	736.812	8.869
	737.281	0	738.104	11.713	737.916	9.108	738.197	7.027	737.894	5.457	738.062	3.706	737.999	6.094			737.558	0	738.422	0.398	737.933	2.069	737.612	3.595	737.986	2.477	738.433	1.297	738.011	6.801			737.285	0	737.416	-1.441	737.87	-0.546	737.992	0.383	737.627	0.853	737.943	-0.29	737.812	8.209
	738.28	0	739.104	11.731	738.916	9.9	739.197	7.148	738.894	6.453	739.062	4.018	738.999	6.308			738.558	0	739.421	0.279	738.933	2.726	738.612	3.258	738.985	2.716	739.433	1.199	739.011	6.736			738.284	0	738.416	-2.154	738.87	0.493	738.992	1.31	738.627	1.03	738.943	0.696	738.811	8.898
	739.28	0	740.103	12.535	739.916	9.832	740.197	7.282	739.894	6.807	740.061	4.207	739.998	6.682			739.558	0	740.421	0.369	739.933	2.214	739.612	2.932	739.985	2.988	740.432	0.915	740.011	7.061			739.284	0	739.416	-1.097	739.869	0.89	739.992	0.122	739.627	1.266	739.943	0.593	739.811	8.9
	740.28	0	741.103	12.117	740.916	9.476	741.196	6.827	740.893	6.208	741.061	4.773	740.998	6.776			740.557	0	741.421	0.219	740.933	2.448	740.611	3.059	740.985	2.852	741.432	1.301	741.01	7.046			740.284	0	740.415	-1.346	740.869	0.198	740.991	0.431	740.626	1.483	740.942	0.056	740.811	8.559
	741.28	0	742.103	12.203	741.915	10.398	742.196	7.422	741.893	6.732	742.061	4.934	741.998	7.8			741.557	0	742.421	0.446	741.932	2.258	741.611	3.11	741.985	2.912	742.432	1.744	742.01	6.995			741.284	0	741.415	-1.042	741.869	0.327	741.991	0.039	741.626	1.079	741.942	0.239	741.811	8.552
	742.279	0	743.103	11.906	742.915	10.156	743.196	6.631	742.893	6.155	743.061	5.126	742.998	6.895			742.557	0	743.421	0.26	742.932	2.269	742.611	3.76	742.984	3.081	743.432	1.666	743.01	7.521			742.283	0	742.415	-0.787	742.869	-0.05	742.991	0.662	742.626	0.963	742.942	0.633	742.81	8.343
	743.279	0	744.102	12.241	743.915	9.408	744.196	7.583	743.893	6.074	744.061	4.266	743.998	6.974			743.557	0	744.42	0.97	743.932	2.27	743.611	3.287	743.984	3.3	744.431	0.85	744.01	7.466			743.283	0	743.415	-1.194	743.868	0.413	743.991	0.323	743.626	1.675	743.942	0.517	743.81	8.707
	744.279	0	745.102	12.018	744.915	9.628	745.195	7.228	744.892	6.697	745.06	4.939	744.997	6.256			744.556	0	745.42	0.814	744.932	2.342	744.61	3.55	744.984	2.668	745.431	1.123	745.009	6.827			744.283	0	744.414	-1.291	744.868	0.164	744.991	-0.515	744.626	1.007	744.941	0.466	744.81	8.783
	745.279	0	746.102	13.104	745.914	10.186	746.211	7.947	745.892	7.314	746.06	4.946	745.997	7.252			745.556	0	746.42	0.601	745.932	2.367	745.61	3.26	745.983	3.127	746.431	1.443	746.009	6.778			745.283	0	745.414	-1.882	745.868	-0.092	746.006	0.254	745.625	1.093	745.941	1.002	745.81	8.52
	746.278	0	747.102	12.872	746.914	10.291	747.211	8.144	746.892	6.422	747.06	4.406	746.997	7.296			746.556	0	747.42	0.503	746.931	2.105	746.625	2.934	746.983	2.776	747.431	1.25	747.009	7.348			746.282	0	746.414	-0.957	746.868	0.994	747.006	0.848	746.625	1.262	746.941	0.757	746.809	8.827
	747.278	0	748.101	12.068	747.914	9.809	748.21	7.072	747.892	6.337	748.06	4.469	747.997	6.907			747.556	0	748.419	0.502	747.931	2.453	747.625	3.492	747.983	3.288	748.43	1.278	748.009	6.806			747.282	0	747.414	-1.224	747.867	0.422	748.005	0.466	747.625	1.419	747.941	0.338	747.809	8.595
	748.278	0	749.101	11.743	748.914	9.915	749.21	7.287	748.891	6.316	749.059	4.41	748.996	6.409			748.555	0	749.419	0.49	748.931	2.716	748.625	3.334	748.983	2.763	749.43	0.708	749.008	7.005			748.282	0	748.413	-1.826	748.867	0.296	749.005	0.552	748.625	0.916	748.94	0.692	748.809	9.091
	749.278	0	750.101	12.036	749.913	10.015	750.21	7.671	749.891	6.533	750.059	4.359	749.996	6.36			749.555	0	750.419	-0.025	749.931	1.939	749.625	3.179	749.983	3.121	750.43	1.194	750.008	6.563			749.282	0	749.413	-0.959	749.867	0.667	750.005	0.568	749.625	1.47	749.94	0.542	749.809	9.137
	750.277	0	751.101	11.84	750.913	10.216	751.21	7.306	750.891	7.04	751.059	5.357	750.996	7.355			750.555	0	751.419	0.015	750.93	2.005	750.625	2.543	750.982	2.567	751.43	0.966	751.008	6.484			750.281	0	750.413	-0.851	750.867	0.55	751.005	0.535	750.624	1.573	750.94	0.418	750.809	8.5
	751.277	0	752.101	11.552	751.913	9.06	752.209	6.373	751.891	5.934	752.059	4.497	751.996	5.987			751.555	0	752.418	0.726	751.93	2.421	751.624	3.229	751.982	3.103	752.429	1.734	752.008	7.002			751.281	0	751.413	-1.248	751.867	0.636	752.005	1.23	751.624	1.5	751.94	0.78	751.808	9.351
	752.277	0	753.1	12.424	752.913	10.605	753.209	7.331	752.89	7.321	753.058	4.598	752.996	6.849			752.554	0	753.418	0.006	752.93	3.241	752.624	3.384	752.982	3.374	753.429	1.582	753.008	7.104			752.281	0	752.413	-0.547	752.866	0.271	753.004	-0.045	752.624	1.203	752.94	0.55	752.808	8.471
	753.277	0	754.1	11.197	753.912	9.313	754.209	6.305	753.89	5.55	754.074	3.874	753.995	6.595			753.554	0	754.418	0.992	753.93	2.356	753.624	3.117	753.981	2.753	754.445	1.958	754.007	6.788			753.281	0	753.412	-1.822	753.866	-0.066	754.004	0.438	753.623	1.032	753.955	0.03	753.808	8.429
	754.277	0	755.1	11.006	754.912	8.996	755.209	6.633	754.89	5.384	755.074	3.77	754.995	6.35			754.554	0	755.418	0.915	754.929	2.663	754.624	3.376	754.981	3.456	755.444	1.734	755.007	7.784			754.281	0	754.412	-1.236	754.866	1.018	755.004	1.425	754.623	1.751	754.955	0.803	754.808	8.814
	755.276	0	756.1	11.87	755.912	9.497	756.208	7.456	755.89	6.115	756.073	3.975	755.995	6.149			755.554	0	756.417	0.458	755.929	2.304	755.623	3.729	755.981	3.493	756.444	1.101	756.007	6.763			755.28	0	755.412	-0.611	755.866	0.3	756.004	0.407	755.623	1.601	755.954	0.385	755.807	8.277
	756.292	0	757.1	10.798	756.912	9.315	757.208	6.478	756.89	6.425	757.073	4.03	756.994	6.265			756.569	0	757.417	-0.149	756.929	2.252	756.623	3.372	756.981	3.042	757.444	1.718	757.007	6.835			756.296	0	756.412	-1.603	756.865	0.159	757.003	0.349	756.623	1.401	756.954	-0.047	756.807	8.85
	757.291	0	758.099	12.354	757.911	9.852	758.208	7.318	757.89	6.693	758.073	4.743	757.994	7.029			757.569	0	758.417	1.036	757.929	2.786	757.623	3.004	757.981	3.254	758.444	2.184	758.006	7.121			757.295	0	757.412	-1.732	757.865	-0.258	758.003	-0.205	757.623	1.544	757.954	0.247	757.807	8.76
	758.291	0	759.099	11.372	758.911	9.466	759.208	6.671	758.889	5.963	759.073	4.254	758.994	6.448			758.569	0	759.417	0.548	758.928	3.02	758.623	4.072	758.98	3.718	759.443	1.607	759.006	8.017			758.295	0	758.411	-1.098	758.865	0.22	759.003	0.746	758.622	1.421	758.954	0.561	758.807	8.779
	759.291	0	760.099	11.185	759.911	8.429	760.208	6.774	759.889	5.918	760.072	3.498	759.994	5.989			759.568	0	760.417	0.462	759.928	2.374	759.622	3.229	759.98	3.441	760.443	1.789	760.006	7.178			759.295	0	759.411	-1.575	759.865	0.14	760.003	1.258	759.622	1.341	759.954	0.256	759.806	8.687
	760.291	0	761.098	10.87	760.911	9.092	761.207	6.202	760.889	5.375	761.072	3.948	760.994	6.109			760.568	0	761.416	0.297	760.928	1.886	760.622	3.631	760.98	2.72	761.443	1.284	761.006	7.387			760.295	0	760.411	-0.545	760.864	0.777	761.002	1.017	760.622	1.117	760.953	0.98	760.806	8.743
	761.29	0	762.098	11.131	761.911	8.783	762.207	7.004	761.889	5.155	762.072	3.961	761.993	6.279			761.568	0	762.416	0.208	761.928	2.32	761.622	3.079	761.98	2.447	762.443	0.924	762.005	6.738			761.294	0	761.41	-1.115	761.864	0.542	762.002	1.081	761.622	0.816	761.953	0.74	761.806	8.849
	762.29	0	763.098	11.651	762.91	9.281	763.207	6.195	762.888	5.201	763.072	3.768	762.993	6.01			762.568	0	763.416	1.164	762.928	2.118	762.622	2.526	762.979	2.588	763.443	1.838	763.005	7.22			762.294	0	762.41	-1.065	762.864	0.383	763.002	0.199	762.621	1.288	762.953	0.523	762.806	8.988
	763.29	0	764.098	11.236	763.91	9.522	764.207	6.26	763.888	5.75	764.071	3.765	763.993	5.388			763.567	0	764.416	1.108	763.927	3.389	763.621	3.73	763.979	4.11	764.442	2.045	764.005	7.575			763.294	0	763.41	-1.294	763.864	0.541	764.002	0.615	763.621	1.25	763.953	0.364	763.805	8.346
	764.29	0	765.097	10.746	764.91	9.101	765.206	6.49	764.888	5.211	765.071	3.551	764.993	6.566			764.567	0	765.415	0.447	764.927	2.369	764.621	3.67	764.979	2.457	765.442	1.426	765.005	6.65			764.294	0	764.41	-1.249	764.863	0.55	765.001	0.926	764.621	1.349	764.952	1.233	764.805	8.365
	765.29	0	766.097	11.557	765.91	9.312	766.206	6.042	765.887	4.622	766.071	3.405	765.992	6.605			765.567	0	766.415	0.227	765.927	1.993	765.621	2.968	765.979	2.443	766.442	1.318	766.004	6.992			765.294	0	765.409	-1.091	765.863	-0.213	766.001	0.467	765.621	1.623	765.952	0.348	765.805	8.781
	766.289	0	767.097	10.867	766.909	9.165	767.206	6.146	766.887	5.535	767.071	3.931	767.008	6.639			766.567	0	767.415	1.164	766.927	1.859	766.621	2.832	766.978	2.779	767.442	1.356	767.02	7.284			766.293	0	766.409	-1.496	766.863	0.69	767.001	0.984	766.62	1.371	766.952	0.294	766.82	9.005
	767.289	0	768.097	11.454	767.909	8.753	768.206	6.594	767.887	5.944	768.071	4.094	768.007	6.606			767.567	0	768.415	0.767	767.926	3.081	767.621	4.327	767.978	3.231	768.441	1.505	768.02	7.233			767.293	0	767.409	-0.6	767.863	1.075	768.001	1.49	767.62	2.113	767.952	1.362	767.82	9.693
	768.289	0	769.097	11.05	768.909	9.315	769.205	6.635	768.887	5.185	769.07	3.808	769.007	6.898			768.566	0	769.414	0.682	768.926	2.41	768.62	3.299	768.978	3.511	769.441	2.117	769.019	7.103			768.293	0	768.409	-0.606	768.862	0.747	769	0.607	768.62	1.499	768.951	0.621	768.82	9.13
	769.289	0	770.096	11.35	769.924	8.882	770.205	6.203	769.886	5.932	770.07	3.951	770.007	6.448			769.566	0	770.414	1.444	769.941	2.545	769.62	3.478	769.978	3.611	770.441	1.875	770.019	7.43			769.293	0	769.409	-1.001	769.878	0.228	770	0.887	769.62	1.596	769.951	1.192	769.82	8.844
	770.288	0	771.096	10.944	770.924	8.374	771.205	6.587	770.886	5.755	771.07	3.898	771.007	6.308			770.566	0	771.414	0.374	770.941	3.581	770.62	4.117	770.977	3.128	771.441	1.931	771.019	8.03			770.292	0	770.408	-0.88	770.878	0.304	771	1.031	770.619	0.538	770.951	0.677	770.819	8.143
	771.288	0	772.096	10.997	771.924	8.574	772.205	6.349	771.886	5.77	772.07	4.177	772.007	6.058			771.566	0	772.414	0.758	771.941	2.468	771.62	3.343	771.977	3.306	772.44	1.775	772.019	7.083			771.292	0	771.408	-0.991	771.877	1.292	772	1.11	771.619	1.286	771.951	0.605	771.819	9.61
	772.288	0	773.096	10.619	772.924	8.81	773.204	5.547	772.886	5.897	773.069	4.022	773.006	6.434			772.565	0	773.413	0.446	772.941	2.77	772.619	3.764	772.977	3.147	773.44	1.565	773.018	7.077			772.292	0	772.408	-0.138	772.877	0.481	773	0.525	772.619	1.889	772.95	0.543	772.819	8.801
	773.288	0	774.095	10.289	773.923	8.599	774.204	6.733	773.885	4.478	774.069	3.908	774.006	5.536			773.565	0	774.413	0.684	773.941	1.906	773.619	2.815	773.977	2.848	774.44	1.739	774.018	6.695			773.292	0	773.408	-0.935	773.877	0.961	773.999	0.697	773.619	1.289	773.95	0.887	773.819	8.768
	774.287	0	775.095	10.82	774.923	10.077	775.204	7.33	774.885	6.402	775.069	4.592	775.006	6.587			774.565	0	775.413	0.221	774.94	2.975	774.619	3.607	774.977	3.325	775.44	1.416	775.018	6.956			774.291	0	774.407	-0.798	774.877	1.017	774.999	0.693	774.618	1.231	774.95	0.987	774.818	8.946
	775.287	0	776.095	10.918	775.923	8.855	776.204	6.099	775.885	5.568	776.069	3.663	776.006	6.628			775.565	0	776.413	0.798	775.94	2.555	775.619	3.52	775.976	3.024	776.439	1.683	776.018	7.027			775.291	0	775.407	-0.995	775.877	0.446	775.999	0.683	775.618	1.121	775.95	1.015	775.818	8.887
	776.287	0	777.095	10.635	776.923	8.497	777.203	6.142	776.885	5.347	777.068	3.979	777.005	5.941			776.564	0	777.413	0.805	776.94	3.101	776.619	3.433	776.976	3.614	777.439	2.181	777.017	7.318			776.291	0	776.407	-1.077	776.876	0.765	776.999	1.01	776.618	1.549	776.949	0.515	776.818	9.209
	777.287	0	778.094	11.12	777.922	8.893	778.203	7.005	777.885	5.309	778.068	4.523	778.005	6.535			777.564	0	778.412	0.69	777.94	3.131	777.618	3.873	777.976	3.554	778.439	1.817	778.017	7.839			777.291	0	777.407	-1.343	777.876	0.619	777.998	0.88	777.618	1.455	777.949	0.6	777.818	9.171
	778.286	0	779.094	11.263	778.922	8.812	779.203	6.173	778.884	4.993	779.068	3.702	779.005	5.422			778.564	0	779.412	0.65	778.939	2.724	778.618	3.624	778.976	3.24	779.439	1.97	779.017	7.046			778.29	0	778.406	-1.024	778.876	0.051	778.998	0.163	778.617	1.588	778.949	0.19	778.818	8.934
	779.286	0	780.094	11.044	779.922	8.69	780.203	6.669	779.884	5.457	780.068	3.958	780.005	5.781			779.564	0	780.412	0.485	779.939	2.125	779.618	3.575	779.975	2.898	780.438	1.802	780.017	7.151			779.29	0	779.406	-1.318	779.875	0.448	779.998	0.496	779.617	0.58	779.949	0.484	779.817	9.346
	780.286	0	781.094	11.008	780.922	8.86	781.203	6.645	780.899	4.739	781.067	3.475	781.004	6.511			780.563	0	781.412	0.872	780.939	2.803	780.618	3.185	780.991	3.521	781.438	2.103	781.016	7.59			780.29	0	780.406	-0.661	780.875	0.771	780.998	1.393	780.633	1.836	780.949	0.604	780.817	8.457
	781.286	0	782.093	10.651	781.921	8.233	782.202	7.039	781.899	5.684	782.067	4.225	782.004	5.924			781.563	0	782.411	0.947	781.939	3.043	781.617	3.823	781.991	3.359	782.438	2.207	782.016	7.295			781.29	0	781.406	-1.022	781.875	0.838	781.997	1.47	781.632	1.658	781.948	0.907	781.817	9.436
	782.286	0	783.093	10.451	782.921	9.343	783.202	5.99	782.899	5.402	783.067	4.191	783.004	5.715			782.563	0	783.411	0.699	782.938	3.211	782.617	3.345	782.99	3.266	783.438	2.141	783.016	7.746			782.29	0	782.405	-0.054	782.875	0.141	782.997	0.437	782.632	1.21	782.948	0.787	782.817	8.893
	783.285	0	784.093	10.76	783.921	8.286	784.202	5.753	783.899	5.194	784.067	3.714	784.004	6.496			783.563	0	784.411	0.803	783.938	2.474	783.617	3.769	783.99	2.865	784.438	1.436	784.016	7.377			783.289	0	783.405	-1.419	783.875	0.317	783.997	0.654	783.632	1.392	783.948	1.127	783.816	9.232
	784.285	0	785.093	11.296	784.921	9.219	785.202	7.226	784.899	4.703	785.066	4.049	785.003	6.695			784.563	0	785.411	1.289	784.938	2.356	784.616	3.01	784.99	2.8	785.437	1.428	785.015	7.054			784.289	0	784.405	-1.088	784.874	0.548	784.997	0.96	784.632	1.246	784.948	0.86	784.816	9.33
	785.285	0	786.092	11.202	785.92	9.375	786.201	6.615	785.898	5.395	786.066	3.807	786.003	6.544			785.562	0	786.41	0.988	785.938	2.825	785.616	4.186	785.99	3.471	786.437	1.805	786.015	7.622			785.289	0	785.405	-0.704	785.874	0.921	785.996	1.182	785.631	1.871	785.947	0.601	785.816	9.349
	786.285	0	787.092	11.161	786.92	9.705	787.201	6.546	786.898	5.737	787.066	3.576	787.003	6.53			786.562	0	787.41	0.905	786.937	3.102	786.616	3.792	786.989	3.736	787.437	2.215	787.015	7.694			786.289	0	786.404	-0.978	786.874	0.395	786.996	1.306	786.631	1.763	786.947	0.413	786.816	9.066
	787.284	0	788.092	10.846	787.92	9.054	788.201	7.843	787.898	5.402	788.066	3.494	788.003	7.267			787.562	0	788.41	0.236	787.937	2.563	787.616	3.793	787.989	3.255	788.437	1.2	788.015	7.445			787.288	0	787.404	-1.319	787.874	0.171	787.996	0.857	787.631	1.312	787.947	0.506	787.815	8.555
	788.284	0	789.092	10.736	788.92	9.64	789.201	5.845	788.898	4.718	789.066	3.293	789.003	6.204			788.562	0	789.41	0.513	788.937	2.425	788.616	3.078	788.989	3.3	789.436	1.529	789.015	7.319			788.288	0	788.404	-0.96	788.873	0.997	788.996	0.937	788.631	1.716	788.947	1.311	788.815	8.945
	789.284	0	790.107	10.521	789.92	8.762	790.201	6.57	789.897	4.614	790.065	3.244	790.002	5.671			789.561	0	790.425	1.119	789.937	2.575	789.615	3.088	789.989	3.254	790.436	1.813	790.014	7.328			789.288	0	789.404	-0.942	789.873	0.604	789.996	0.458	789.631	1.815	789.946	1.012	789.815	8.924
	790.284	0	791.107	9.903	790.919	8.998	791.2	5.711	790.897	3.935	791.065	3.011	791.002	5.97			790.561	0	791.425	0.999	790.937	3.124	790.615	3.321	790.988	3.244	791.436	1.555	791.014	7.057			790.288	0	790.419	-1.014	790.873	0.853	790.996	0.786	790.63	1.53	790.946	1.233	790.815	9.27
	791.283	0	792.107	10.933	791.919	8.816	792.2	6.691	791.897	5.282	792.065	3.443	792.002	5.74			791.561	0	792.425	0.703	791.936	2.897	791.615	3.609	791.988	3.128	792.436	1.909	792.014	7.279			791.287	0	791.419	-0.829	791.873	0.33	791.995	0.292	791.63	1.665	791.946	0.708	791.814	8.946
	792.283	0	793.106	11.665	792.919	9.232	793.2	6.298	792.897	5.52	793.065	3.664	793.002	6.487			792.561	0	793.424	0.422	792.936	2.636	792.615	3.312	792.988	2.84	793.435	1.417	793.014	6.613			792.287	0	792.419	-1.228	792.872	0.563	792.995	1.178	792.63	1.646	792.946	1.096	792.814	8.94
	793.283	0	794.106	11.225	793.919	9.087	794.199	6.081	793.896	5.001	794.064	3.839	794.001	6.171			793.56	0	794.424	0.641	793.936	2.469	793.614	3.14	793.988	2.417	794.435	1.722	794.013	7.177			793.287	0	793.418	-1.07	793.872	-0.013	793.995	0.634	793.63	1.632	793.945	0.649	793.814	9.009
	794.283	0	795.106	10.89	794.918	8.483	795.199	6.901	794.896	5.165	795.064	3.667	795.001	6.225			794.56	0	795.424	1.131	794.936	3.051	794.614	2.765	794.987	3.776	795.435	2.611	795.013	7.513			794.287	0	794.418	-0.363	794.872	0.953	794.994	1.62	794.629	1.938	794.945	1.138	794.814	9.421
	795.282	0	796.106	10.697	795.918	9.139	796.199	6.201	795.896	5.629	796.064	3.106	796.001	5.936			795.56	0	796.424	0.962	795.935	3.218	795.614	4.229	795.987	3.843	796.435	1.345	796.013	7.63			795.286	0	795.418	-0.445	795.872	1.06	795.994	0.889	795.629	1.63	795.945	0.606	795.814	9.225
	796.282	0	797.105	10.627	796.918	8.63	797.199	6.486	796.896	5.018	797.064	3.328	797.001	5.885			796.56	0	797.423	0.556	796.935	2.997	796.614	2.904	796.987	3.255	797.434	2.11	797.013	7.438			796.286	0	796.418	-1.358	796.871	0.302	796.994	0.834	796.629	1.11	796.945	1.116	796.814	9.404
	797.282	0	798.105	12.121	797.918	8.384	798.199	6.906	797.895	4.958	798.063	2.961	798	6.112			797.559	0	798.423	0.432	797.935	2.467	797.613	3.806	797.987	3.56	798.434	1.496	798.012	7.59			797.286	0	797.417	-0.936	797.871	0.915	797.994	0.928	797.629	2.381	797.945	1.907	797.813	9.329
	798.282	0	799.105	11.467	798.917	9.697	799.198	6.281	798.895	5.711	799.063	3.428	799	7.192			798.559	0	799.423	0.026	798.935	2.495	798.613	3.266	798.986	2.786	799.434	1.34	799.012	7.186			798.286	0	798.417	-0.467	798.871	0.727	798.993	0.96	798.628	1.57	798.944	0.61	798.813	8.673
	799.281	0	800.105	11.356	799.917	9.421	800.198	6.885	799.895	5.718	800.063	3.702	800	6.672			799.559	0	800.423	0.665	799.934	2.747	799.613	3.181	799.986	2.932	800.434	1.812	800.012	7.552			799.286	0	799.417	-0.886	799.871	0.37	799.993	0.24	799.628	1.333	799.944	0.093	799.813	8.259
	800.281	0	801.105	11.142	800.917	8.656	801.198	6.424	800.895	5.285	801.063	3.454	801	6.526			800.559	0	801.423	0.273	800.934	2.333	800.613	3.686	800.986	3.083	801.434	1.251	801.012	7.212			800.285	0	800.417	-0.894	800.871	0.68	800.993	0.915	800.628	1.341	800.944	1.208	800.812	8.561
	801.281	0	802.104	12.398	801.917	9.732	802.213	7.342	801.894	6.33	802.062	3.985	801.999	6.783			801.558	0	802.422	0.219	801.934	2.664	801.612	2.876	801.986	2.816	802.433	1.679	802.011	7.041			801.285	0	801.417	-0.703	801.87	-0.139	802.008	0.227	801.628	1.118	801.944	0.662	801.812	9.139
	802.281	0	803.104	11.356	802.916	9.165	803.213	6.76	802.894	5.684	803.062	3.836	802.999	5.883			802.558	0	803.422	0.44	802.934	2.861	802.628	3.27	802.986	3.194	803.433	1.219	803.011	7.468			802.285	0	802.416	-0.979	802.87	0.273	803.008	0.038	802.627	0.232	802.944	0.016	802.812	8.645
	803.281	0	804.104	11.647	803.916	9.016	804.213	7.606	803.894	6.323	804.062	4.325	803.999	6.889			803.558	0	804.422	0.478	803.933	2.968	803.628	3.259	803.985	3.112	804.433	1.195	804.011	7.068			803.285	0	803.416	-1.357	803.87	0.519	804.008	0.737	803.627	1.262	803.943	0.726	803.812	8.779
	804.28	0	805.104	11.497	804.916	8.22	805.212	6.491	804.894	5.286	805.062	3.582	804.999	5.753			804.558	0	805.422	0.571	804.933	2.25	804.627	3.357	804.985	2.977	805.433	1.673	805.011	6.978			804.284	0	804.416	-0.818	804.87	0.479	805.008	0.933	804.627	0.688	804.943	0.578	804.812	8.76
	805.28	0	806.103	10.644	805.916	8.643	806.212	7.019	805.894	5.088	806.062	3.367	805.999	6.023			805.558	0	806.421	0.819	805.933	2.936	805.627	2.829	805.985	3.51	806.432	1.484	806.011	6.99			805.284	0	805.416	-1.418	805.869	0.392	806.007	0.495	805.627	1.099	805.943	0.691	805.811	9.15
	806.28	0	807.103	11.182	806.916	9.132	807.212	7.179	806.893	5.401	807.061	3.909	806.999	6.033			806.557	0	807.421	0.091	806.933	2.896	806.627	3.445	806.985	3.651	807.432	1.454	807.011	7.581			806.284	0	806.415	-0.79	806.869	0.77	807.007	1.171	806.626	1.795	806.942	1.318	806.811	9.143
	807.28	0	808.103	11.537	807.915	8.639	808.212	5.982	807.893	5.244	808.077	3.257	807.998	6.826			807.557	0	808.421	0.27	807.932	2.482	807.627	2.379	807.984	3.252	808.447	2.202	808.01	7.179			807.284	0	807.415	-0.972	807.869	-0.126	808.007	0.093	807.626	0.913	807.958	-0.468	807.811	8.581
	808.279	0	809.103	12.129	808.915	9.411	809.212	7.735	808.893	5.934	809.077	4.477	808.998	6.809			808.557	0	809.421	0.583	808.932	3.071	808.626	4.049	808.984	3.402	809.447	2.096	809.01	7.643			808.283	0	808.415	-1.582	808.869	0.616	809.007	0.866	808.626	1.46	808.958	0.506	808.81	8.566
	809.279	0	810.102	12.226	809.915	9.994	810.211	7.715	809.893	6.443	810.076	3.623	809.998	7.259			809.557	0	810.42	0.193	809.932	3.101	809.626	3.252	809.984	3.228	810.447	1.969	810.01	7.442			809.283	0	809.415	-0.657	809.868	1.173	810.006	1.051	809.626	1.83	809.957	0.987	809.81	9.279
	810.279	0	811.102	10.615	810.915	9.645	811.211	6.234	810.892	5.167	811.076	3.573	810.998	6.207			810.556	0	811.42	0.861	810.932	2.997	810.626	3.237	810.984	3.231	811.447	1.685	811.01	7.441			810.283	0	810.414	-0.79	810.868	-0.017	811.006	0.273	810.626	1.877	810.957	0.187	810.81	9.046
	811.294	0	812.102	10.321	811.914	8.257	812.211	6.872	811.892	5.429	812.076	2.455	811.997	6.27			811.572	0	812.42	0.213	811.932	3.326	811.626	4.343	811.983	3.642	812.447	1.157	812.009	7.395			811.298	0	811.414	-1.127	811.868	0.304	812.006	1.292	811.625	0.82	811.957	0.818	811.81	8.637
	812.294	0	813.102	10.927	812.914	8.574	813.211	6.741	812.892	5.092	813.075	3.14	812.997	5.939			812.572	0	813.42	0.415	812.931	2.367	812.626	3.446	812.983	2.754	813.446	1.744	813.009	6.444			812.298	0	812.414	-1.085	812.868	0.831	813.006	1.09	812.625	1.391	812.957	1.219	812.81	8.791
	813.294	0	814.101	11.174	813.914	9.315	814.21	6.82	813.892	5.708	814.075	3.392	813.997	6.134			813.571	0	814.419	1.131	813.931	3.207	813.625	3.215	813.983	4.07	814.446	2.055	814.009	7.971			813.298	0	813.414	-0.88	813.867	-0.059	814.006	0.864	813.625	0.765	813.956	0.358	813.809	8.662
	814.294	0	815.101	11.622	814.914	8.654	815.21	7.331	814.891	5.978	815.075	3.826	814.997	6.365			814.571	0	815.419	0.762	814.931	3.232	814.625	3.617	814.983	3.111	815.446	2.181	815.009	7.474			814.298	0	814.413	-1.378	814.867	0.452	815.005	0.725	814.625	0.989	814.956	0.887	814.809	8.819
	815.293	0	816.101	11.289	815.913	9.225	816.21	7.542	815.891	6.243	816.075	3.623	815.996	7.467			815.571	0	816.419	-0.371	815.931	2.775	815.625	3.531	815.982	3.335	816.446	1.168	816.008	7.164			815.297	0	815.413	-0.73	815.867	0.659	816.005	1.081	815.624	1.312	815.956	0.848	815.809	9.229
	816.293	0	817.101	11.046	816.913	9.462	817.21	7.124	816.891	6.133	817.075	3.601	816.996	6.885			816.571	0	817.419	0.474	816.93	2.295	816.625	2.856	816.982	2.756	817.445	1.213	817.008	6.691			816.297	0	816.413	-1.396	816.867	0.078	817.005	-0.012	816.624	1.169	816.956	0.585	816.809	8.97
	817.293	0	818.101	11.05	817.913	8.775	818.209	7.1	817.891	5.532	818.074	3.385	817.996	7.12			817.57	0	818.418	1.055	817.93	3.49	817.624	2.731	817.982	3.476	818.445	2.737	818.008	7.142			817.297	0	817.413	-0.72	817.867	0.64	818.005	1.484	817.624	1.562	817.955	0.829	817.808	9.378
	818.293	0	819.1	11.799	818.913	9.332	819.209	6.751	818.89	6.056	819.074	3.854	818.996	6.8			818.57	0	819.418	1.202	818.93	3.588	818.624	4.51	818.982	4.113	819.445	2.278	819.008	7.624			818.297	0	818.413	-0.658	818.866	0.423	819.004	1.326	818.624	2.152	818.955	1.304	818.808	9.45
	819.293	0	820.1	11.042	819.912	9.367	820.209	7.165	819.89	5.929	820.074	3.754	819.995	6.269			819.57	0	820.418	0.858	819.93	3.092	819.624	3.376	819.981	3.319	820.445	1.765	820.007	7.164			819.297	0	819.412	-0.883	819.866	0.508	820.004	1.369	819.623	2.056	819.955	0.836	819.808	9.516
	820.292	0	821.1	11.297	820.912	9.471	821.209	6.672	820.89	5.174	821.074	3.616	820.995	6.473			820.57	0	821.418	0.786	820.929	2.632	820.624	3.586	820.981	3.361	821.444	2.15	821.007	7.396			820.296	0	820.412	-0.713	820.866	-0.112	821.004	0.345	820.623	1.704	820.955	1.047	820.808	8.982
	821.292	0	822.1	11.331	821.912	8.46	822.208	7.176	821.89	5.954	822.073	4.226	822.01	6.861			821.569	0	822.417	0.571	821.929	2.7	821.623	2.961	821.981	3.347	822.444	2.142	822.022	7.665			821.296	0	821.412	-2.138	821.866	-0.129	822.004	0.077	821.623	0.559	821.954	-0.13	821.823	7.891
	822.292	0	823.099	11.582	822.927	9.561	823.208	7.401	822.89	6.31	823.073	4.401	823.01	7.15			822.569	0	823.417	0.351	822.945	3.211	822.623	3.081	822.981	4.091	823.444	1.474	823.022	7.247			822.296	0	822.412	-1.734	822.881	-0.615	823.003	-0.215	822.623	0.385	822.954	-0.19	822.823	8.34
	823.292	0	824.099	11.181	823.927	9.211	824.208	7.002	823.889	5.565	824.073	3.586	824.01	7.112			823.569	0	824.417	0.029	823.944	2.218	823.623	3.059	823.981	2.021	824.444	1.034	824.022	6.479			823.296	0	823.411	-1.637	823.881	0.722	824.003	0.934	823.622	1.245	823.954	0.463	823.823	8.404
	824.291	0	825.099	11.095	824.927	8.693	825.208	7.722	824.889	4.702	825.073	3.57	825.01	6.277			824.569	0	825.417	0.475	824.944	2.865	824.623	3.298	824.98	2.824	825.443	1.621	825.022	6.498			824.295	0	824.411	-0.954	824.88	0.516	825.003	0.779	824.622	0.939	824.954	0.476	824.822	8.88
	825.291	0	826.099	10.757	825.927	8.623	826.208	6.983	825.889	5.209	826.072	4.048	826.009	6.503			825.569	0	826.417	0.274	825.944	2.895	825.622	3.408	825.98	2.976	826.443	2.209	826.021	7.674			825.295	0	825.411	-0.817	825.881	0.297	826.003	1.173	825.622	1.275	825.953	1.435	825.822	9.603
	826.291	0	827.098	11.443	826.926	8.979	827.207	7.46	826.889	6.126	827.072	3.98	827.009	7.198			826.568	0	827.416	0.554	826.944	2.745	826.622	3.637	826.98	2.504	827.443	1.905	827.021	7.334			826.295	0	826.411	-1.423	826.88	0.402	827.002	0.613	826.622	1.029	826.953	-0.091	826.822	9.036
	827.291	0	828.098	11.638	827.926	8.764	828.207	7.561	827.888	5.488	828.072	2.764	828.009	6.569			827.568	0	828.416	0.738	827.943	3.004	827.622	3.251	827.98	3.099	828.443	1.275	828.021	7.221			827.295	0	827.41	-1.497	827.88	0.059	828.002	0.623	827.621	1.041	827.953	1.048	827.822	9.174
	828.29	0	829.098	10.954	828.926	8.721	829.207	7.194	828.888	5.61	829.072	4.034	829.009	6.343			828.568	0	829.416	-0.115	828.943	2.877	828.622	3.345	828.979	3.099	829.443	1.756	829.021	6.633			828.294	0	828.41	-0.544	828.88	0.088	829.002	0.756	828.621	1.549	828.953	0.727	828.822	8.929
	829.29	0	830.098	11.651	829.926	8.44	830.207	7.654	829.888	6.075	830.071	4.45	830.008	6.61			829.567	0	830.416	0.001	829.943	2.527	829.621	2.729	829.979	2.607	830.442	1.728	830.02	7.65			829.294	0	829.41	-1.201	829.879	0.088	830.002	0.103	829.621	0.884	829.953	0.689	829.821	8.703
	830.29	0	831.097	10.691	830.925	9.2	831.206	6.452	830.888	5.425	831.071	4.202	831.008	6.763			830.567	0	831.415	-0.169	830.943	2.606	830.621	3.224	830.979	3.317	831.442	1.493	831.02	7.646			830.294	0	830.41	-0.801	830.879	0.458	831.001	0.124	830.621	1.366	830.952	0.898	830.821	9.194
	831.29	0	832.097	11.118	831.925	8.706	832.206	6.956	831.887	5.196	832.071	3.575	832.008	6.988			831.567	0	832.415	0.396	831.942	1.764	831.621	3.067	831.979	2.702	832.442	1.46	832.02	7.016			831.294	0	831.409	-0.781	831.879	1.142	832.001	1.149	831.621	1.741	831.952	0.976	831.821	9.86
	832.289	0	833.097	11.014	832.925	8.413	833.206	6.624	832.887	4.966	833.071	2.803	833.008	6.708			832.567	0	833.415	0.604	832.942	2.538	832.621	3.609	832.978	2.526	833.442	1.572	833.02	6.805			832.293	0	832.409	-0.922	832.879	0.325	833.001	0.411	832.62	1.881	832.952	0.816	832.821	8.802
	833.289	0	834.097	10.966	833.925	8.781	834.206	7.687	833.887	5.064	834.071	4.133	834.007	6.726			833.567	0	834.415	0.224	833.942	2.899	833.621	3.612	833.978	3.033	834.441	1.89	834.02	7.253			833.293	0	833.409	-1.266	833.878	-0.303	834.001	0.874	833.62	0.838	833.952	0.856	833.82	9.245
	834.289	0	835.097	10.726	834.925	8.551	835.205	6.786	834.902	6.002	835.071	3.582	835.007	6.71			834.566	0	835.414	0.639	834.942	2.88	834.62	3.814	834.994	3.332	835.441	1.859	835.019	7.451			834.293	0	834.409	-1.389	834.878	0.738	835	0.302	834.635	0.978	834.952	0.864	834.82	9.343
	835.289	0	836.096	11.318	835.925	8.427	836.205	6.837	835.902	5.662	836.07	3.831	836.007	6.493			835.566	0	836.414	0.286	835.942	2.767	835.62	3.877	835.993	3.587	836.441	2.207	836.019	7.715			835.293	0	835.409	-0.875	835.878	1.005	836	0.365	835.635	1.445	835.951	0.708	835.82	8.727
	836.288	0	837.096	11.252	836.924	8.55	837.205	6.552	836.902	5.778	837.07	3.748	837.007	6.817			836.566	0	837.414	0.343	836.941	3.598	836.62	3.07	836.993	3.296	837.441	1.418	837.019	7.556			836.292	0	836.408	-1.454	836.878	0.584	837	1.119	836.635	1.668	836.951	1.073	836.82	8.871
	837.288	0	838.096	10.925	837.924	8.815	838.205	6.448	837.902	5.107	838.07	3.068	838.007	6.428			837.566	0	838.414	0.031	837.941	2.961	837.62	3.432	837.993	2.684	838.44	1.955	838.019	7.193			837.292	0	837.408	-1.314	837.877	0.505	838	0.766	837.635	1.343	837.951	0.65	837.819	8.667
	838.288	0	839.096	11.473	838.924	8.991	839.204	7.416	838.901	5.524	839.069	3.201	839.006	7.201			838.565	0	839.413	-0.193	838.941	2.627	838.619	3.061	838.993	2.922	839.44	1.028	839.018	6.858			838.292	0	838.408	-0.394	838.877	0.854	839	0.846	838.635	1.377	838.95	1.196	838.819	8.864
	839.288	0	840.095	10.738	839.923	8.058	840.204	6.366	839.901	5.319	840.069	3.218	840.006	6.826			839.565	0	840.413	-0.249	839.941	2.36	839.619	3.074	839.992	2.132	840.44	1.037	840.018	6.549			839.292	0	839.408	-1.406	839.877	0.836	839.999	0.91	839.634	1.35	839.95	0.814	839.819	8.926
	840.287	0	841.095	11.575	840.923	9.179	841.204	6.171	840.901	5.324	841.069	3.989	841.006	6.861			840.565	0	841.413	0.151	840.94	2.529	840.619	2.582	840.992	2.312	841.44	1.584	841.018	6.467			840.291	0	840.407	-1.509	840.877	-0.186	840.999	0.842	840.634	1.067	840.95	0.611	840.819	8.559
	841.287	0	842.11	11.742	841.923	8.95	842.204	6.813	841.901	5.009	842.069	3.912	842.006	6.316			841.565	0	842.428	0.147	841.94	2.83	841.619	3.26	841.992	3.118	842.439	1.262	842.018	7.036			841.291	0	841.407	-1.48	841.876	1.029	841.999	0.422	841.634	1.179	841.95	1.047	841.818	8.36
	842.287	0	843.095	10.89	842.923	8.723	843.203	6.957	842.9	4.889	843.068	3.801	843.005	6.29			842.564	0	843.412	0.195	842.94	2.666	842.618	2.631	842.992	2.932	843.439	1.29	843.017	7.088			842.291	0	842.422	-1.183	842.876	-0.044	842.999	0.187	842.634	1.851	842.949	0.107	842.818	8.314
	843.287	0	844.11	10.374	843.922	9.398	844.203	6.693	843.9	5.879	844.068	3.104	844.005	6.045			843.564	0	844.428	0.114	843.94	2.712	843.618	3.602	843.991	2.858	844.439	1.186	844.017	7.312			843.291	0	843.407	-0.999	843.876	0.18	843.998	-0.383	843.633	0.53	843.949	0.156	843.818	8.675
	844.286	0	845.094	10.927	844.922	7.989	845.203	6.254	844.9	5.412	845.068	2.57	845.005	5.485			844.564	0	845.412	0.655	844.939	1.699	844.618	2.641	844.991	2.506	845.439	0.87	845.017	6.837			844.29	0	844.422	-1.576	844.876	0.15	844.998	0.686	844.633	0.495	844.949	0.307	844.818	8.191
	845.286	0	846.11	11.1	845.922	8.936	846.203	7.068	845.9	5.352	846.068	3.122	846.005	6.616			845.564	0	846.427	1.035	845.939	2.796	845.618	3.434	845.991	2.975	846.438	1.879	846.017	7.383			845.29	0	845.406	-2.439	845.876	-0.006	845.998	0.076	845.633	1.053	845.949	0.937	845.817	8.654
	846.286	0	847.109	11.372	846.922	8.566	847.203	7.082	846.899	5.523	847.067	3.803	847.005	6.403			846.563	0	847.427	0.452	846.939	3.127	846.617	3.815	846.991	3.517	847.438	1.675	847.017	7.368			846.29	0	846.422	-1.107	846.875	0.552	846.998	0.817	846.633	1.834	846.949	1.277	846.817	9.689
	847.286	0	848.109	11.192	847.921	7.873	848.202	7.005	847.899	4.751	848.067	3.104	848.004	6.001			847.563	0	848.427	1.383	847.939	3.049	847.617	3.108	847.99	2.962	848.438	2.282	848.016	6.699			847.29	0	847.421	-1.626	847.875	0.643	847.997	0.295	847.632	1.028	847.948	0.65	847.817	9.01
	848.286	0			848.921	9.132			848.899	4.818							848.563	0			848.938	4.341	848.617	3.922	848.99	4.382			849.016	7.672			848.29	0	848.421	-0.882	848.875	0.483			848.632	1.701			848.817	8.988

## Sheet: Figure 2c
Figure 2c
	Ligand	Macaque IL3															Ligand	Marmoset IL3															Ligand	Mouse IL3
	Analyte	AAV9															Analyte	AAV9															Analyte	AAV9
	Input data:																Input data:																Input data:
	X: Time	Y: RU															X: Time	Y: RU															X: Time	Y: RU
	X1	Y1	X2	Y2	X3	Y3	X4	Y4	X5	Y5	X6	Y6	X7	Y7			X1	Y1	X2	Y2	X3	Y3	X4	Y4	X5	Y5	X6	Y6	X7	Y7			X1	Y1	X2	Y2	X3	Y3	X4	Y4	X5	Y5	X6	Y6	X7	Y7
	-16.197	0	-16.032	-0.048	-16.022	-0.237	-15.815	0.019	-15.464	0.098	-16.178	0.172	-15.865	0.271			-15.311	0	-15.155	-0.6	-15.019	-0.149	-14.326	-0.17	-15.226	-0.329	-15.213	0.089	-14.646	-0.082			-15.154	0	-14.385	-0.333	-14.357	-0.553	-14.672	-0.215	-15.011	-0.734	-15.039	-0.468	-14.156	-0.322
	-15.197	0	-15.032	0.109	-15.023	0.121	-14.815	0.084	-14.464	0.256	-15.179	0.056	-14.865	-0.036			-14.296	0	-14.155	-0.411	-14.019	0.53	-13.326	-0.078	-14.226	-0.091	-14.213	0.03	-13.646	0.29			-14.154	0	-13.385	-0.419	-13.357	-0.518	-13.672	-0.416	-14.011	-0.81	-14.039	-0.259	-13.156	-0.443
	-14.197	0	-14.032	0.609	-14.023	0.118	-13.815	-0.041	-13.464	0.25	-14.179	0.454	-13.865	-0.186			-13.296	0	-13.155	0.054	-13.02	-0.095	-12.326	-0.434	-13.226	0.212	-13.213	0.069	-12.646	-0.074			-13.154	0	-12.385	0.042	-12.358	-0.275	-12.672	-0.034	-13.011	-0.001	-13.039	-1.078	-12.156	-0.18
	-13.197	0	-13.033	0.167	-13.023	-0.513	-12.816	-0.063	-12.465	0.01	-13.179	0.099	-12.866	0.159			-12.296	0	-12.155	-0.192	-12.02	-0.177	-11.327	-0.138	-12.226	-0.223	-12.214	0.063	-11.647	-0.309			-12.154	0	-11.385	0.058	-11.358	-0.059	-11.672	-0.415	-12.011	-0.266	-12.04	-0.427	-11.157	-0.273
	-12.198	0	-12.033	-0.259	-12.023	-0.256	-11.816	-0.443	-11.465	0.016	-12.179	-0.169	-11.865	-0.411			-11.296	0	-11.156	0.583	-11.02	0.302	-10.327	0.431	-11.226	-0.11	-11.214	0.093	-10.647	0.214			-11.155	0	-10.386	-0.526	-10.358	-0.076	-10.673	-0.222	-11.012	-0.203	-11.04	0.079	-10.157	0.101
	-11.198	0	-11.033	-0.074	-11.024	0.069	-10.816	-0.074	-10.465	0.203	-11.179	-0.348	-10.866	0.223			-10.297	0	-10.156	0.704	-10.02	0.46	-9.327	-0.281	-10.227	0.184	-10.214	-0.002	-9.647	0.396			-10.155	0	-9.386	0.004	-9.358	-0.533	-9.673	0.444	-10.012	0.1	-10.04	0.004	-9.157	-0.284
	-10.198	0	-10.033	-0.108	-10.024	0.341	-9.816	-0.018	-9.465	-0.769	-10.18	-0.217	-9.866	-0.042			-9.297	0	-9.156	-0.408	-9.021	-0.139	-8.328	0.166	-9.227	-0.095	-9.214	-0.433	-8.647	-0.137			-9.155	0	-8.386	-0.029	-8.359	0.078	-8.673	-0.087	-9.012	-0.186	-9.04	-0.273	-8.157	0.241
	-9.198	0	-9.034	-0.626	-9.024	-0.362	-8.817	-0.251	-8.466	-0.092	-9.18	-0.753	-8.866	0.016			-8.297	0	-8.156	-0.037	-8.021	-0.088	-7.328	-0.075	-8.227	-0.235	-8.215	-0.074	-7.648	-0.071			-8.155	0	-7.386	0.043	-7.359	0.301	-7.673	-0.055	-8.012	0.336	-8.041	0.134	-7.157	0.272
	-8.199	0	-8.034	-0.07	-8.024	-0.059	-7.817	0.283	-7.466	-0.347	-8.18	0.136	-7.867	-0.028			-7.297	0	-7.157	0.226	-7.021	-0.193	-6.328	0.093	-7.227	-0.072	-7.215	-0.431	-6.648	0.141			-7.155	0	-6.387	0.717	-6.359	0.717	-6.673	0.259	-7.013	0.256	-7.041	0.412	-6.158	-0.122
	-7.199	0	-7.034	-0.432	-7.025	0.157	-6.817	-0.197	-6.466	-0.542	-7.18	-0.018	-6.851	-0.404			-6.298	0	-6.157	0.214	-6.021	0.065	-5.328	0.134	-6.228	0.35	-6.215	0.376	-5.648	-0.131			-6.156	0	-5.387	0.189	-5.359	0.254	-5.674	0.585	-6.013	0.471	-6.041	0.738	-5.158	0.208
	-6.199	0	-6.034	-0.403	-6.025	-0.128	-5.817	-0.011	-5.466	0.432	-6.181	-0.074	-5.852	0.147			-5.298	0	-5.157	0.081	-5.021	-0.498	-4.328	0.437	-5.228	-0.007	-5.215	0.124	-4.648	-0.261			-5.156	0	-4.387	-0.226	-4.359	0.224	-4.674	0.099	-5.013	0.352	-5.041	0.224	-4.158	0.141
	-5.199	0	-5.035	0.424	-5.025	0.01	-4.818	0.511	-4.467	0.246	-5.181	0.322	-4.852	0.297			-4.298	0	-4.142	0.052	-4.022	-0.109	-3.329	0.119	-4.228	0.074	-4.215	-0.258	-3.649	0.358			-4.156	0	-3.387	0.494	-3.36	0.541	-3.674	0.156	-4.013	-0.027	-4.042	0.442	-3.159	0.596
	-4.2	0	-4.035	0.336	-4.025	0.167	-3.818	-0.004	-3.467	-0.368	-4.181	-0.024	-3.852	-0.296			-3.298	0	-3.142	-0.172	-3.022	0.126	-2.329	0.119	-3.228	0.076	-3.216	-0.045	-2.649	-0.356			-3.156	0	-2.387	0.007	-2.36	0.224	-2.675	-0.007	-3.013	0.314	-3.042	0.177	-2.159	0.088
	-3.2	0	-3.035	0.368	-3.026	0.481	-2.818	0.041	-2.467	0.246	-3.181	-0.12	-2.852	-0.025			-2.299	0	-2.142	0.052	-2.022	0.126	-1.329	-0.35	-2.229	0.076	-2.216	-0.045	-1.649	0.024			-2.157	0	-1.388	0.494	-1.36	0.541	-1.675	0.156	-2.013	0.054	-2.026	0.177	-1.159	0.088
	-2.184	0	-2.035	0.336	-2.026	0.215	-1.818	0.082	-1.467	0.205	-2.166	-0.024	-1.852	-0.025			-1.299	0	-1.142	0.256	-1.022	0.334	-0.329	-0.35	-1.229	0.549	-1.216	0.717	-0.649	0.024			-1.141	0	-0.388	1.065	-0.36	0.795	-0.675	1.072	-1.014	0.314	-1.027	0.177	-0.159	0.088
	-1.185	0	-1.035	0.193	-1.026	0.215	-0.819	0.082	-0.467	0.205	-1.166	-0.035	-0.853	-0.025			-0.299	0	-0.143	0.314	-0.023	3.043	0.67	0.149	-0.229	3.358	-0.216	1.222	0.351	1.19			-0.142	0	0.612	1.065	0.639	0.795	0.325	2.183	-0.014	0.344	-0.027	0.285	0.84	1.114
	-0.185	0	-0.036	0.193	-0.026	-0.115	0.181	0.082	0.532	-1.479	-0.166	-0.035	0.147	-0.566			0.701	0	0.857	1.683	0.977	3.043	1.67	0.515	0.771	3.358	0.783	1.522	1.35	1.19			0.858	0	1.612	1.065	1.639	0.795	1.324	2.183	0.986	1.635	0.973	2.394	1.84	1.114
	0.815	0	0.964	1.962	0.974	-0.115	1.181	-0.586	1.532	-2.015	0.833	-2.098	1.147	-2.701			1.7	0	1.857	2.386	1.977	3.043	2.67	0.82	1.771	3.358	1.783	1.522	2.35	1.19			1.858	0	2.611	-0.357	2.639	-0.684	2.324	1.072	1.985	1.635	1.973	2.394	2.84	1.114
	1.815	0	1.964	2.017	1.973	0.96	2.181	-0.586	2.532	-2.06	1.833	-2.098	2.147	-2.887			2.7	0	2.857	2.395	2.992	1.353	3.67	0.515	2.77	1.289	2.783	1.222	3.35	0.296			2.858	0	3.611	-1.179	3.639	-1.254	3.34	0.574	2.985	1.635	2.972	2.394	3.84	-0.599
	2.814	0	2.964	4.48	2.973	0.96	3.181	-0.586	3.532	-2.015	2.833	-2.441	3.146	-2.887			3.7	0	3.857	2.386	3.992	1.353	4.669	0.82	3.77	0.365	3.783	0.56	4.35	-0.037			3.858	0	4.611	-1.219	4.638	-1.187	4.339	-0.223	3.985	0.917	3.972	0.688	4.839	-1.173
	3.814	0	3.963	5.942	3.973	1.616	4.18	-0.127	4.531	-2.209	3.833	-1.911	4.146	-2.969			4.7	0	4.856	2.395	4.992	1.008	5.669	1.301	4.77	0.425	4.782	0.9	5.35	-0.173			4.857	0	5.611	-1.097	5.638	-1.223	5.339	-0.45	4.985	0.516	4.972	1.004	5.839	-1.387
	4.814	0	4.963	7.195	4.973	2.404	5.18	0.04	5.531	-1.493	4.832	-2.441	5.146	-2.581			5.7	0	5.856	1.939	5.992	0.717	6.669	0.245	5.77	0.445	5.782	-0.1	6.349	-0.662			5.857	0	6.61	-0.854	6.638	-0.989	6.339	-0.017	5.984	1.147	5.972	0.857	6.839	-1.669
	5.814	0	5.963	8.287	5.972	3.44	6.18	0.436	6.531	-0.928	5.832	-2.236	6.146	-2.331			6.699	0	6.856	1.563	6.991	1.127	7.669	0.891	6.769	-0.393	6.782	-0.402	7.349	-0.284			6.857	0	7.61	-1.193	7.638	-0.881	7.339	0.424	6.984	1.348	6.971	0.779	7.839	-1.039
	6.814	0	6.963	8.642	6.972	4.149	7.195	1.254	7.531	-0.731	6.832	-1.47	7.145	-2.035			7.699	0	7.856	2.242	7.991	0.931	8.668	0.886	7.769	-0.215	7.782	0.019	8.349	-0.473			7.857	0	8.61	-0.453	8.638	-1.499	8.338	0.563	7.984	0.884	7.971	0.956	8.839	-1.236
	7.814	0	7.962	9.85	7.972	4.445	8.195	1.414	8.53	-0.818	7.832	-1.459	8.145	-1.837			8.699	0	8.855	2.473	8.991	0.693	9.668	0.055	8.769	0.033	8.781	0.121	9.349	-0.331			8.857	0	9.61	-0.931	9.637	-1.315	9.338	0.126	8.984	1.169	8.971	1.39	9.838	-1.728
	8.813	0	8.962	9.483	8.972	4.369	9.195	1.189	9.53	-0.857	8.832	-1.456	9.145	-2.146			9.699	0	9.855	1.814	9.991	0.739	10.668	0.496	9.769	-0.407	9.781	-0.323	10.348	-0.673			9.856	0	10.609	-1.444	10.637	-1.277	10.338	0.218	9.983	0.866	9.971	0.74	10.838	-1.571
	9.813	0	9.962	9.846	9.971	5.295	10.195	1.468	10.53	-0.712	9.831	-1.875	10.145	-2.336			10.698	0	10.855	1.882	10.99	0.535	11.668	0.296	10.768	-0.548	10.781	0.203	11.348	-0.616			10.856	0	11.609	-1.225	11.637	-1.494	11.338	-0.133	10.983	0.161	10.971	0.384	11.838	-1.112
	10.813	0	10.962	10.701	10.971	5.253	11.194	1.632	11.53	-0.402	10.831	-1.597	11.145	-2.199			11.698	0	11.855	2.121	11.99	0.636	12.667	0.501	11.768	-0.545	11.781	-0.289	12.348	-0.086			11.856	0	12.609	-1.132	12.637	-0.781	12.338	0.411	11.983	1.288	11.97	0.498	12.838	-0.881
	11.813	0	11.962	11.46	11.971	5.905	12.194	1.434	12.53	0.078	11.831	-1.059	12.145	-1.539			12.698	0	12.854	2.409	12.99	0.678	13.667	0.408	12.768	0.154	12.781	0.4	13.347	-0.853			12.856	0	13.609	-0.807	13.636	-1.505	13.337	0.631	12.983	1.185	12.97	1.511	13.837	-1.377
	12.812	0	12.962	11.317	12.971	5.935	13.194	1.937	13.529	-0.054	12.831	-1.197	13.144	-1.771			13.698	0	13.854	2.117	13.99	1.046	14.667	0.759	13.768	-0.499	13.78	-0.176	14.347	-0.421			13.855	0	14.608	-1.586	14.636	-1.246	14.337	0.48	13.982	1.167	13.97	1.006	14.853	-1.35
	13.812	0	13.961	11.463	13.971	5.979	14.194	1.919	14.529	0.159	13.83	-1.339	14.144	-1.41			14.697	0	14.854	2.238	14.989	0.644	15.667	0.77	14.768	0.156	14.78	0.209	15.347	-0.21			14.855	0	15.608	-1.059	15.636	-1.028	15.337	0.305	14.982	0.484	14.97	0.66	15.853	-1.167
	14.812	0	14.961	12.573	14.97	6.169	15.193	2.345	15.529	0.067	14.83	-0.665	15.144	-1.358			15.697	0	15.854	2.284	15.989	0.258	16.667	0.23	15.767	-0.44	15.78	-0.399	16.347	-0.8			15.855	0	16.608	-1.271	16.636	-1.022	16.337	0.515	15.982	0.748	15.969	0.633	16.852	-1.215
	15.812	0	15.961	12.631	15.97	6.279	16.193	2.719	16.529	0.001	15.83	-1.831	16.143	-1.775			16.697	0	16.853	2.31	16.989	0.922	17.667	0.893	16.767	-0.537	16.78	0.248	17.347	0.163			16.854	0	17.608	-1.178	17.635	-1.292	17.336	-0.095	16.982	1.025	16.969	0.178	17.852	-1.593
	16.811	0	16.961	12.358	16.972	6.443	17.193	2.389	17.528	0.509	16.83	-0.78	17.143	-1.495			17.697	0	17.853	2.158	17.989	0.993	18.666	0.414	17.767	0.649	17.779	0.106	18.346	-0.203			17.854	0	18.608	-1.23	18.635	-1.562	18.336	-0.037	17.981	0.861	17.969	0.392	18.852	-1.603
	17.811	0	17.96	12.742	17.972	6.767	18.193	2.878	18.528	0.34	17.829	-0.623	18.143	-1.406			18.697	0	18.853	1.915	18.989	1.07	19.681	0.378	18.767	-0.571	18.779	0.165	19.346	-0.322			18.854	0	19.623	-1.008	19.635	-1.345	19.336	0.085	18.981	0.628	18.969	0.161	19.852	-1.378
	18.811	0	18.96	12.797	18.971	6.643	19.193	2.975	19.528	0.668	18.829	-1.122	19.143	-1.424			19.696	0	19.853	2.117	19.988	0.495	20.681	0.697	19.766	-0.34	19.779	-0.056	20.346	-0.424			19.854	0	20.623	-0.999	20.635	-1.405	20.336	0.253	19.981	0.929	19.968	1.001	20.851	-2.166
	19.81	0	19.96	13.037	19.971	7.26	20.192	2.815	20.528	0.245	19.829	-0.108	20.142	-1.212			20.696	0	20.853	1.512	20.988	0.952	21.681	0.335	20.766	0.013	20.779	0.046	21.346	-0.576			20.854	0	21.622	-1.141	21.634	-1.078	21.335	0.121	20.981	0.755	20.968	0.547	21.851	-1.709
	20.81	0	20.959	12.709	20.971	6.607	21.192	2.655	21.527	0.175	20.829	-0.869	21.142	-1.108			21.696	0	21.852	1.894	21.988	1.075	22.681	0.136	21.766	-0.376	21.779	-0.32	22.345	-0.545			21.853	0	22.622	-1.213	22.634	-1.157	22.335	0.176	21.981	1.05	21.968	0.821	22.851	-1.837
	21.81	0	21.959	12.904	21.971	6.976	22.192	3.26	22.527	0.053	21.828	-1.3	22.142	-1.463			22.696	0	22.852	1.773	22.988	0.347	23.681	0.134	22.766	-0.313	22.778	0.008	23.345	-1.016			22.853	0	23.622	-1.435	23.634	-1.211	23.335	0.267	22.98	0.75	22.968	0.505	23.851	-1.61
	22.81	0	22.959	13.142	22.97	7.671	23.192	2.951	23.527	0.386	22.828	-0.687	23.142	-2.089			23.695	0	23.852	1.246	23.987	0.55	24.68	0.559	23.765	-0.547	23.778	-0.404	24.345	-0.897			23.853	0	24.622	-0.799	24.634	-0.889	24.335	0.348	23.98	1.1	23.968	0.621	24.85	-1.207
	23.81	0	23.959	13.335	23.97	6.959	24.191	2.896	24.527	0.708	23.828	-0.85	24.142	-1.501			24.695	0	24.852	1.796	24.987	0.565	25.68	0.341	24.765	-0.341	24.778	0.24	25.345	-0.846			24.853	0	25.622	-1.438	25.633	-1.636	25.334	0.125	24.995	0.837	24.967	0.515	25.85	-2.216
	24.809	0	24.958	13.819	24.97	7.272	25.191	3.146	25.526	0.528	24.828	-0.637	25.141	-1.709			25.695	0	25.851	2.101	25.987	0.944	26.68	0.936	25.765	-0.098	25.778	-0.025	26.344	0.018			25.852	0	26.621	-1.614	26.633	-1.222	26.334	-0.334	25.995	0.74	25.967	0.129	26.85	-1.731
	25.809	0	25.958	13.846	25.97	7.663	26.191	2.966	26.527	0.757	25.828	-0.49	26.141	-1.253			26.695	0	26.851	1.818	26.987	0.562	27.68	1.047	26.765	0.16	26.777	-0.274	27.344	-0.382			26.852	0	27.621	-0.638	27.633	-1.253	27.334	-0.293	26.995	0.877	26.967	-0.07	27.85	-1.736
	26.809	0	26.958	14.074	26.969	8.289	27.191	3.658	27.526	0.903	26.827	-0.453	27.141	-1.305			27.694	0	27.851	1.61	27.986	0.929	28.679	0.808	27.764	-0.215	27.777	-0.159	28.344	-0.015			27.852	0	28.621	-1.279	28.633	-1.025	28.334	-0.051	27.995	0.582	27.967	0.356	28.849	-1.2
	27.809	0	27.958	14.13	27.969	7.932	28.19	4.044	28.526	0.611	27.827	-0.731	28.141	-1.14			28.694	0	28.851	2.428	28.986	1.328	29.679	1.103	28.764	-0.395	28.777	0.204	29.344	-0.065			28.852	0	29.621	-1.573	29.633	-1.237	29.334	0.173	28.995	0.838	28.966	-0.316	29.849	-1.921
	28.808	0	28.958	14.499	28.969	8.31	29.19	3.869	29.526	1.086	28.827	-0.427	29.14	-1.181			29.694	0	29.85	2.258	29.986	1.36	30.679	0.682	29.764	-0.016	29.777	-0.024	30.344	-0.589			29.851	0	30.62	-0.917	30.648	-1.075	30.333	0.009	29.994	0.714	29.966	0.606	30.849	-1.296
	29.808	0	29.957	14.683	29.969	7.994	30.19	4.127	30.526	1.066	29.827	-0.313	30.14	-1.2			30.694	0	30.85	1.659	30.986	0.726	31.679	0.748	30.779	-0.585	30.776	-0.442	31.359	-0.084			30.851	0	31.62	-1.422	31.648	-0.98	31.333	-0.376	30.994	0.853	30.966	0.78	31.849	-1.826
	30.808	0	30.957	14.91	30.969	8.417	31.19	3.976	31.525	1.037	30.826	-0.18	31.14	-0.935			31.694	0	31.85	2.114	31.986	1.137	32.678	0.75	31.779	0.39	31.792	0.194	32.359	-0.004			31.851	0	32.62	-0.901	32.647	-1.351	32.333	-0.037	31.994	0.731	31.966	0.447	32.849	-1.638
	31.808	0	31.957	14.814	31.968	8.122	32.189	3.412	32.525	0.77	31.826	-0.342	32.14	-1.479			32.693	0	32.85	2.227	32.985	1.054	33.678	0.381	32.779	0.067	32.792	0.097	33.358	-0.486			32.851	0	33.62	-1.063	33.647	-0.68	33.333	0.255	32.994	0.482	32.965	0.624	33.848	-1.561
	32.807	0	32.957	14.295	32.968	8.097	33.189	3.703	33.525	1.107	32.826	-0.264	33.139	-1.371			33.693	0	33.85	1.637	33.985	0.402	34.678	0.456	33.779	-0.579	33.791	-0.731	34.358	0.278			33.85	0	34.619	-1.546	34.647	-1.437	34.332	0.161	33.993	0.877	33.965	0.605	34.848	-1.774
	33.807	0	33.956	14.656	33.968	7.709	34.189	4.15	34.525	1.361	33.826	-0.532	34.139	-0.897			34.693	0	34.849	2.183	34.985	1.005	35.678	0.982	34.778	0.049	34.791	0.154	35.358	0.338			34.85	0	35.619	-1.37	35.647	-1.827	35.332	-0.013	34.993	0.434	34.965	0.149	35.848	-1.779
	34.807	0	34.956	15.147	34.968	8.484	35.189	4.245	35.524	1.297	34.825	-0.247	35.139	-1.232			35.693	0	35.849	2.767	35.985	0.938	36.678	1.068	35.778	0.391	35.791	0.773	36.358	0.68			35.85	0	36.619	-1.511	36.647	-1.551	36.332	-0.331	35.993	0.218	35.965	0.103	36.848	-1.579
	35.807	0	35.956	14.795	35.967	8.507	36.189	4.244	36.524	0.968	35.825	-0.568	36.139	-1.13			36.692	0	36.849	2.164	36.984	0.798	37.677	0.655	36.778	-0.137	36.791	0.376	37.358	0.256			36.85	0	37.619	-1.313	37.646	-1.422	37.332	0.073	36.993	0.371	36.964	0.394	37.847	-2.033
	36.807	0	36.971	14.868	36.967	8.444	37.188	4.315	37.539	1.202	36.825	-0.648	37.138	-1.482			37.692	0	37.849	2.528	37.984	1.125	38.677	0.481	37.778	-0.157	37.79	0.507	38.357	0.01			37.85	0	38.618	-1.143	38.646	-1.273	38.331	-0.258	37.992	0.936	37.964	0.346	38.847	-1.69
	37.806	0	37.971	14.917	37.967	8.832	38.188	3.912	38.539	1.208	37.825	-0.591	38.138	-1.511			38.692	0	38.848	2.278	38.984	1.227	39.677	0.865	38.778	0.068	38.79	0.06	39.357	0.276			38.85	0	39.618	-1.458	39.646	-1.126	39.331	-0.064	38.992	0.901	38.964	0.291	39.847	-1.641
	38.806	0	38.971	15.25	38.982	8.502	39.188	4.52	39.539	0.853	38.825	-0.375	39.138	-1.341			39.692	0	39.848	2.278	39.984	0.847	40.677	0.989	39.777	0.121	39.79	0.292	40.357	0.198			39.849	0	40.618	-1.041	40.646	-1.044	40.331	0.221	39.992	0.747	39.964	0.415	40.847	-1.01
	39.806	0	39.971	14.676	39.982	8.606	40.188	4.119	40.539	0.598	39.824	-0.526	40.138	-1.377			40.691	0	40.848	2.425	40.983	1.573	41.676	1.316	40.777	0.243	40.79	0.439	41.357	0.46			40.849	0	41.618	-1.146	41.645	-1.603	41.331	-0.065	40.992	0.705	40.963	1.073	41.846	-1.497
	40.806	0	40.97	14.936	40.982	8.023	41.187	4.054	41.538	1.141	40.824	-0.406	41.138	-1.361			41.707	0	41.848	2.918	41.983	1.294	42.676	1.103	41.777	0.77	41.79	0.606	42.356	1.097			41.849	0	42.618	-1.312	42.645	-1.112	42.33	-0.323	41.991	0.616	41.963	0.575	42.846	-2.204
	41.806	0	41.97	15.166	41.982	8.56	42.187	4.227	42.538	1.189	41.824	-0.016	42.137	-1.37			42.707	0	42.847	2.459	42.983	1.593	43.676	0.648	42.777	-0.169	42.789	-0.047	43.356	0.492			42.848	0	43.617	-0.902	43.645	-0.949	43.33	-0.084	42.991	0.588	42.963	0.43	43.846	-1.713
	42.805	0	42.97	15.355	42.981	8.463	43.187	4.031	43.538	0.781	42.824	-0.635	43.137	-1.572			43.706	0	43.847	2.313	43.983	0.906	44.676	0.733	43.776	0.542	43.789	0.029	44.356	0.094			43.848	0	44.617	-1.038	44.645	-0.947	44.33	-0.043	43.991	1.055	43.963	0.584	44.846	-1.647
	43.805	0	43.97	14.749	43.981	8.353	44.187	3.946	44.538	1.246	43.823	-1.039	44.137	-1.035			44.706	0	44.847	2.796	44.982	1.596	45.675	1.271	44.776	0.688	44.789	0.263	45.356	0.806			44.848	0	45.617	-1.273	45.644	-1.379	45.33	0.115	44.991	0.74	44.963	-0.01	45.845	-1.556
	44.805	0	44.969	15.452	44.981	8.84	45.186	4.542	45.537	1.188	44.823	-0.198	45.137	-1.046			45.706	0	45.847	3.086	45.982	1.31	46.675	1.04	45.776	0.712	45.789	0.043	46.355	0.268			45.848	0	46.617	-0.681	46.644	-0.94	46.329	0.003	45.991	0.779	45.962	0.073	46.845	-1.161
	45.805	0	45.969	15.51	45.981	8.839	46.186	4.644	46.537	2.124	45.823	-0.338	46.152	-0.767			46.706	0	46.847	1.953	46.982	0.967	47.675	0.313	46.776	0.21	46.788	0.988	47.355	-0.444			46.848	0	47.616	-0.643	47.644	-0.876	47.329	0.653	46.99	0.735	46.962	1.066	47.845	-1.035
	46.804	0	46.969	15.457	46.98	9.262	47.186	4.638	47.537	1.266	46.823	-0.153	47.136	-0.873			47.705	0	47.846	1.293	47.982	0.752	48.675	1.322	47.775	-0.341	47.788	-0.303	48.355	0.746			47.847	0	48.616	-1.232	48.644	-0.996	48.329	0.566	47.99	0.64	47.962	0.574	48.845	-1.437
	47.804	0	47.969	15.339	47.98	8.988	48.186	4.427	48.537	1.297	47.822	-0.802	48.152	-1.241			48.705	0	48.862	2.809	48.982	1.507	49.674	0.889	48.775	0.74	48.788	0.831	49.355	0.568			48.847	0	49.616	-0.863	49.643	-0.541	49.329	0.255	48.99	0.484	48.962	0.349	49.845	-1.451
	48.804	0	48.969	15.181	48.98	9.09	49.186	4.717	49.537	1.924	48.822	-0.637	49.151	-1.144			49.705	0	49.846	2.546	49.981	0.831	50.674	0.148	49.775	-0.135	49.788	0.437	50.354	0.073			49.847	0	50.616	-0.486	50.643	-0.408	50.329	-0.061	49.99	1.201	49.961	0.927	50.844	-1.298
	49.803	0	49.968	15.972	49.98	9.46	50.185	5.1	50.536	1.48	49.822	0.091	50.151	-0.631			50.705	0	50.861	1.683	50.981	0.767	51.674	0.823	50.775	-0.127	50.787	-0.321	51.354	0.333			50.846	0	51.615	-0.729	51.643	-0.414	51.328	0.286	50.989	1.249	50.961	1.145	51.844	-1.243
	50.803	0	50.968	16.062	50.98	9.172	51.185	4.468	51.536	1.371	50.822	-0.185	51.151	-1.109			51.704	0	51.861	2.066	51.981	1.143	52.674	0.63	51.775	-0.086	51.787	0.333	52.354	0.314			51.846	0	52.615	-0.56	52.643	-0.73	52.328	0.466	51.989	1.127	51.961	0.652	52.844	-0.941
	51.803	0	51.968	15.919	51.979	9.65	52.185	4.609	52.536	1.972	51.821	-0.362	52.151	-0.58			52.704	0	52.861	2.247	52.981	1.138	53.674	0.843	52.774	-0.185	52.787	0.53	53.354	0.924			52.846	0	53.615	-0.628	53.643	-1.029	53.328	0.072	52.989	0.625	52.976	0.874	53.844	-1.459
	52.818	0	52.968	16.182	52.979	9.906	53.185	5.315	53.536	1.695	52.837	-0.165	53.15	-1.031			53.704	0	53.86	2.198	53.98	1.294	54.673	0.834	53.774	0.273	53.787	0.02	54.354	0.734			53.861	0	54.615	-0.475	54.642	-0.639	54.328	0.192	53.989	0.535	53.976	0.619	54.843	-0.987
	53.818	0	53.967	16.274	53.979	9.865	54.184	5.518	54.535	1.956	53.837	0.304	54.15	-0.583			54.704	0	54.86	2.811	54.98	1.477	55.673	0.554	54.774	0.552	54.786	0.439	55.353	0.915			54.861	0	55.614	-0.691	55.642	-0.854	55.327	0.654	54.988	0.951	54.976	0.799	55.843	-1.251
	54.818	0	54.967	16.701	54.979	9.794	55.184	5.373	55.535	1.745	54.836	0.487	55.15	-0.473			55.704	0	55.86	2.228	55.98	1.094	56.673	0.773	55.774	0.054	55.786	0.718	56.353	-0.033			55.861	0	56.614	-0.579	56.642	-0.567	56.327	0.466	55.988	1.494	55.976	1.072	56.843	-0.961
	55.818	0	55.967	16.168	55.978	9.411	56.184	5.315	56.535	2.222	55.836	0.425	56.15	-0.718			56.703	0	56.86	1.654	56.995	1.477	57.673	1.525	56.773	0.301	56.786	0.314	57.353	0.5			56.861	0	57.614	-0.526	57.642	-0.959	57.327	0.268	56.988	1.488	56.975	0.673	57.843	-0.872
	56.817	0	56.967	16.24	56.978	9.628	57.184	5.19	57.535	1.78	56.836	0.277	57.149	-0.488			57.703	0	57.86	2.452	57.995	1.208	58.672	1.184	57.773	0.578	57.786	0.862	58.353	1.061			57.86	0	58.614	-1.064	58.641	-0.923	58.342	0.098	57.988	0.571	57.975	0.582	58.842	-1.332
	57.817	0	57.966	16.387	57.978	9.53	58.183	5.268	58.534	2.102	57.836	0.14	58.149	-0.686			58.703	0	58.859	3.101	58.995	1.43	59.672	1.145	58.773	0.648	58.785	0.738	59.352	0.695			58.86	0	59.614	-0.914	59.641	-0.86	59.342	0.314	58.987	1.24	58.975	0.685	59.842	-1.222
	58.817	0	58.966	16.293	58.978	9.896	59.183	4.915	59.534	1.611	58.835	-0.037	59.149	-0.459			59.703	0	59.859	2.324	59.995	1.08	60.672	1.166	59.773	0.403	59.786	0.384	60.352	0.564			59.86	0	60.613	-0.707	60.641	-0.637	60.342	0.605	59.987	0.743	59.975	0.391	60.842	-1.054
	59.817	0	59.966	16.144	59.977	9.171	60.183	5.192	60.534	1.788	59.835	-0.142	60.149	-0.745			60.702	0	60.859	2.798	60.994	1.729	61.672	0.554	60.773	0.644	60.785	0.57	61.352	0.466			60.86	0	61.613	-1.146	61.641	-0.798	61.342	0.346	60.987	1.652	60.974	0.796	61.842	-1.402
	60.817	0	60.966	16.809	60.977	9.742	61.183	4.82	61.534	1.676	60.835	-0.248	61.148	-0.357			61.702	0	61.859	2.522	61.994	0.981	62.671	0.572	61.772	0.399	61.785	-0.028	62.352	0.489			61.86	0	62.613	-0.937	62.641	-0.947	62.341	0.454	61.987	0.994	61.974	0.61	62.841	-1.6
	61.816	0	61.965	16.454	61.977	9.907	62.182	4.951	62.533	1.88	61.835	-0.106	62.148	-0.778			62.702	0	62.858	2.42	62.994	2.003	63.671	1.045	62.772	0.358	62.785	0.563	63.351	0.945			62.859	0	63.613	-0.866	63.64	-1.203	63.341	0.055	62.987	1.005	62.974	0.886	63.841	-1.744
	62.816	0	62.965	16.585	62.977	9.933	63.198	4.961	63.533	1.885	62.835	0.31	63.148	-0.908			63.702	0	63.858	2.263	63.994	1.35	64.671	1.108	63.772	0.735	63.784	0.53	64.351	0.71			63.859	0	64.612	-0.81	64.64	-1.352	64.341	0.507	63.986	0.916	63.974	0.402	64.841	-1.367
	63.816	0	63.965	16.375	63.976	9.283	64.198	4.803	64.533	1.103	63.834	-0.317	64.148	-0.881			64.701	0	64.858	2.591	64.993	1.187	65.671	1.804	64.771	0.088	64.784	0.18	65.351	0.978			64.859	0	65.612	-0.835	65.64	-0.676	65.341	0.233	64.986	1.197	64.974	0.546	65.841	-1.138
	64.816	0	64.965	16.193	64.977	9.548	65.197	4.992	65.533	1.802	64.834	-0.377	65.148	-0.905			65.701	0	65.858	2.462	65.994	1.456	66.671	0.606	65.771	0.869	65.784	0.922	66.351	0.798			65.859	0	66.612	-1.013	66.64	-0.847	66.34	0.585	65.986	1.015	65.973	1.022	66.841	-1.445
	65.815	0	65.965	16.477	65.976	9.798	66.197	4.966	66.533	1.345	65.834	-0.174	66.147	-0.864			66.701	0	66.857	2.303	66.993	0.969	67.67	0.811	66.771	0.178	66.784	1.041	67.351	0.455			66.858	0	67.612	-0.969	67.639	-0.839	67.34	0.462	66.986	0.627	66.973	0.897	67.84	-1.296
	66.815	0	66.964	16.3	66.976	9.844	67.197	4.829	67.532	1.95	66.834	-0.613	67.147	-0.679			67.701	0	67.857	1.996	67.993	1.288	68.67	0.73	67.771	0.002	67.783	0.264	68.35	0.677			67.858	0	68.611	-1.413	68.639	-1.418	68.34	0.171	67.985	0.688	67.973	0.939	68.856	-1.628
	67.815	0	67.964	16.924	67.976	10.332	68.197	5.11	68.532	2.017	67.834	0.519	68.147	-0.621			68.701	0	68.857	2.201	68.993	0.762	69.67	0.085	68.771	0.335	68.783	0.675	69.35	0.099			68.858	0	69.611	-0.804	69.639	-0.483	69.34	0.347	68.985	0.776	68.973	0.406	69.855	-0.934
	68.815	0	68.964	16.364	68.976	9.887	69.196	5.041	69.532	2.238	68.833	0.307	69.147	-0.594			69.7	0	69.857	2.228	69.992	0.949	70.67	0.859	69.77	0.135	69.783	0.523	70.35	0.719			69.858	0	70.611	-0.516	70.639	-0.81	70.339	0.664	69.985	1.425	69.972	1.245	70.855	-1.069
	69.814	0	69.964	16.589	69.975	9.923	70.196	5.428	70.532	1.936	69.833	-0.157	70.146	-0.759			70.7	0	70.857	2.311	70.992	1.295	71.669	1.821	70.77	-0.493	70.783	0.322	71.35	1.223			70.857	0	71.611	-0.978	71.638	-0.377	71.339	0.697	70.985	1.143	70.972	1.083	71.855	-1.074
	70.814	0	70.963	16.439	70.975	9.936	71.196	5.37	71.531	2.319	70.833	-0.15	71.146	-0.518			71.7	0	71.856	2.541	71.992	1.797	72.669	1.068	71.77	0.624	71.782	0.938	72.349	0.466			71.857	0	72.61	-0.236	72.638	-0.731	72.339	0.798	71.984	1.288	71.972	0.903	72.855	-0.97
	71.814	0	71.963	16.72	71.975	10.455	72.196	5.371	72.531	1.991	71.832	0.305	72.146	0.06			72.7	0	72.856	2.09	72.992	1.064	73.669	0.919	72.77	0.067	72.782	0.266	73.349	0.409			72.857	0	73.61	-0.589	73.638	-0.566	73.339	0.309	72.984	1.291	72.972	0.839	73.855	-0.975
	72.814	0	72.963	16.823	72.974	10.392	73.196	5.928	73.531	2.041	72.832	0.31	73.146	-0.182			73.699	0	73.856	2.237	73.991	1.155	74.684	1.205	73.769	0.632	73.782	0.866	74.349	1.116			73.857	0	74.61	-0.216	74.638	-0.52	74.339	0.747	73.984	1.399	73.971	1.117	74.854	-1.457
	73.813	0	73.963	16.869	73.974	10.05	74.195	5.319	74.531	2.03	73.832	0.279	74.145	-0.72			74.699	0	74.856	3.107	74.991	1.014	75.684	1.354	74.769	0.81	74.782	1.239	75.349	1.188			74.856	0	75.625	-0.484	75.637	-0.118	75.338	0.171	74.984	0.871	74.971	0.856	75.854	-1.241
	74.813	0	74.962	16.937	74.974	10.057	75.195	5.483	75.53	2.394	74.832	0.4	75.145	-0.508			75.699	0	75.855	2.15	75.991	0.933	76.684	1.243	75.769	0.568	75.782	0.703	76.348	0.555			75.856	0	76.625	-0.651	76.637	-0.718	76.338	0.397	75.984	1.272	75.971	1.045	76.854	-1.958
	75.813	0	75.962	17.322	75.974	10.325	76.195	5.883	76.53	2.392	75.832	0.195	76.145	-0.317			76.699	0	76.855	2.303	76.991	0.791	77.684	0.948	76.769	0.341	76.781	-0.078	77.348	0.736			76.856	0	77.625	-0.833	77.637	-0.946	77.338	0.369	76.983	0.736	76.971	1.017	77.854	-1.58
	76.813	0	76.962	16.788	76.973	10.164	77.195	5.583	77.53	2.909	76.831	0.181	77.145	-0.437			77.698	0	77.855	2.537	77.99	1.181	78.683	1.145	77.768	0.175	77.781	0.871	78.348	1.189			77.856	0	78.625	-0.649	78.637	-0.786	78.338	0.555	77.983	0.992	77.97	1.085	78.853	-1.255
	77.813	0	77.962	17.126	77.973	9.677	78.194	5.272	78.53	2.118	77.831	0.326	78.145	-0.538			78.698	0	78.855	2.73	78.99	1.221	79.683	1.084	78.768	0.791	78.781	1.191	79.348	0.767			78.856	0	79.624	-0.839	79.636	-0.629	79.337	0.394	78.998	1.06	78.97	1.243	79.853	-1.226
	78.812	0	78.962	16.796	78.973	9.922	79.194	5.299	79.53	2.325	78.831	-0.126	79.144	-0.452			79.698	0	79.854	2.69	79.99	0.647	80.683	0.649	79.768	0.299	79.781	0.375	80.347	0.973			79.855	0	80.624	-0.842	80.636	-0.384	80.337	0.556	79.998	1.129	79.97	1.089	80.853	-0.599
	79.812	0	79.961	17.593	79.973	10.207	80.194	5.336	80.529	2.247	79.831	0.327	80.144	-0.269			80.698	0	80.854	3.076	80.99	0.816	81.683	1.259	80.768	0.28	80.78	1.214	81.347	1.233			80.855	0	81.624	-0.361	81.636	-0.268	81.337	0.796	80.998	1.29	80.97	0.996	81.853	-0.498
	80.812	0	80.961	16.936	80.972	10.288	81.194	5.92	81.529	2.452	80.83	0.23	81.144	-0.285			81.697	0	81.854	2.316	81.99	1.207	82.682	0.976	81.768	0.411	81.78	0.397	82.347	0.735			81.855	0	82.624	-0.283	82.636	-0.651	82.337	0.912	81.998	1.51	81.97	1.332	82.853	-0.687
	81.812	0	81.961	17.292	81.972	10.567	82.193	6.221	82.529	2.351	81.83	0.131	82.144	0.058			82.697	0	82.854	2.54	82.989	1.493	83.682	1.014	82.767	0.252	82.78	0.595	83.347	0.436			82.855	0	83.623	-0.343	83.635	-0.08	83.336	0.522	82.998	1.208	82.969	1.193	83.852	-1.235
	82.811	0	82.961	17.243	82.972	10.327	83.193	5.406	83.529	2.257	82.83	0.087	83.143	-0.174			83.697	0	83.854	2.576	83.989	1.127	84.682	1.04	83.767	0.912	83.78	1.346	84.347	0.7			83.854	0	84.623	-0.744	84.651	-0.752	84.336	0.008	83.997	0.97	83.969	1.039	84.852	-1.684
	83.811	0	83.96	17.545	83.972	10.567	84.193	5.562	84.528	2.62	83.83	0.101	84.143	-0.339			84.697	0	84.853	2.33	84.989	1.227	85.682	1.43	84.767	-0.15	84.779	1.069	85.346	1.024			84.854	0	85.623	-1.1	85.651	-0.65	85.336	0.06	84.997	0.94	84.969	0.89	85.852	-1.329
	84.811	0	84.96	17.38	84.972	10.449	85.193	6.315	85.528	2.611	84.829	0.468	85.143	-0.079			85.697	0	85.853	2.463	85.989	1.377	86.681	1.675	85.782	0.8	85.779	1.327	86.346	1.158			85.854	0	86.623	-0.946	86.65	-0.579	86.336	0.587	85.997	0.851	85.969	0.871	86.851	-1.582
	85.811	0	85.96	16.958	85.971	10.556	86.192	6.179	86.528	2.655	85.829	-0.07	86.143	0.201			86.696	0	86.853	2.936	86.988	0.98	87.681	1.195	86.782	0.682	86.795	1.056	87.361	0.981			86.854	0	87.623	-0.08	87.65	-0.606	87.335	0.686	86.997	1.056	86.968	0.776	87.851	-1.292
	86.81	0	86.96	17.579	86.971	10.529	87.192	5.737	87.528	2.38	86.829	0.377	87.142	0.049			87.696	0	87.853	3.381	87.988	1.536	88.681	0.939	87.782	0.582	87.794	0.731	88.361	0.741			87.853	0	88.622	-0.48	88.65	-0.701	88.335	0.791	87.996	1.411	87.968	1.306	88.851	-1.924
	87.81	0	87.959	17.682	87.971	10.467	88.192	5.87	88.527	2.802	87.829	0.373	88.142	-0.076			88.696	0	88.853	2.241	88.988	1.499	89.681	0.969	88.781	0.777	88.794	0.895	89.361	0.84			88.853	0	89.622	-0.414	89.65	-0.576	89.335	0.929	88.996	1.133	88.968	0.625	89.851	-0.736
	88.81	0	88.959	17.642	88.971	10.448	89.192	6.016	89.527	2.321	88.828	0.412	89.142	-0.219			89.696	0	89.852	2.35	89.988	0.898	90.681	0.52	89.781	0.208	89.794	0.726	90.361	0.59			89.853	0	90.622	-0.692	90.65	-1.383	90.335	0.447	89.996	1.78	89.968	1.109	90.851	-1.678
	89.81	0	89.959	17.472	89.97	10.453	90.192	6.302	90.527	2.846	89.828	0.159	90.142	0.09			90.695	0	90.852	1.977	90.987	0.291	91.68	0.806	90.781	-0.375	90.794	0.859	91.361	0.592			90.853	0	91.622	-0.888	91.649	-1.081	91.335	0.563	90.996	1.133	90.967	0.679	91.85	-1.602
	90.81	0	90.974	17.938	90.97	11.013	91.191	6.732	91.527	2.802	90.828	0.696	91.142	0.014			91.695	0	91.852	2.157	91.987	1.038	92.68	0.796	91.781	0.063	91.793	1.152	92.36	0.871			91.852	0	92.621	-0.61	92.649	-1.417	92.334	0.352	91.995	0.968	91.967	1.094	92.85	-0.857
	91.809	0	91.958	17.592	91.97	10.404	92.191	6.103	92.542	2.597	91.828	0.43	92.141	-0.193			92.695	0	92.851	2.59	92.987	1.08	93.68	1.346	92.781	0.3	92.793	0.858	93.36	1.587			92.852	0	93.621	-0.6	93.649	-1.275	93.334	0.175	92.995	0.846	92.967	0.669	93.85	-1.389
	92.809	0	92.974	17.491	92.97	10.807	93.191	5.988	93.542	2.412	92.828	0.409	93.141	-0.217			93.695	0	93.851	2.626	93.987	1.053	94.68	1.183	93.78	0.975	93.793	0.997	94.36	1.051			93.852	0	94.621	-0.37	94.648	-0.712	94.334	0.913	93.995	1.206	93.967	0.946	94.85	-1.288
	93.809	0	93.974	17.908	93.985	10.883	94.191	6.257	94.542	2.426	93.827	0.255	94.141	-0.143			94.694	0	94.851	2.421	94.986	1.967	95.679	1.603	94.78	0.772	94.793	1.451	95.36	1.242			94.852	0	95.621	-0.654	95.648	-0.63	95.334	0.577	94.995	1.603	94.966	0.791	95.849	-1.049
	94.809	0	94.973	17.686	94.985	10.65	95.19	6.3	95.541	1.905	94.827	0.402	95.141	-0.23			95.71	0	95.851	2.442	95.986	1.159	96.679	1.041	95.78	1.185	95.792	1.109	96.359	1.233			95.852	0	96.62	0.028	96.648	-0.507	96.333	0.757	95.994	1.221	95.966	1.484	96.849	-0.808
	95.808	0	95.973	17.334	95.985	10.552	96.19	6.064	96.541	2.203	95.827	-0.023	96.14	-0.032			96.71	0	96.851	2.688	96.986	0.776	97.679	1.444	96.78	0.538	96.792	0.855	97.359	1.068			96.851	0	97.62	-0.441	97.648	-0.574	97.333	1.039	96.994	1.519	96.966	1.594	97.849	-1.305
	96.808	0	96.973	17.376	96.984	10.953	97.19	6.14	97.541	2.008	96.827	0.101	97.14	-0.034			97.709	0	97.85	2.434	97.986	1.164	98.679	1.545	97.779	0.53	97.792	0.777	98.359	1.242			97.851	0	98.62	-0.378	98.648	-0.3	98.333	0.854	97.994	1.32	97.966	0.633	98.849	-1.001
	97.808	0	97.973	17.555	97.984	10.808	98.19	6.079	98.541	2.193	97.826	0.1	98.14	-0.445			98.709	0	98.85	2.605	98.986	1.415	99.678	1.381	98.779	1.042	98.792	1.056	99.359	1.122			98.851	0	99.62	-0.404	99.647	-0.241	99.333	0.499	98.994	1.798	98.966	0.764	99.848	-0.822
	98.808	0	98.972	17.534	98.984	10.709	99.189	5.811	99.54	2.585	98.826	0.163	99.14	-0.131			99.709	0	99.85	2.883	99.985	1.319	100.678	1.439	99.779	0.904	99.792	1.527	100.358	1.58			99.851	0	100.62	-0.942	100.647	-1.037	100.332	0.242	99.993	1.365	99.965	1.218	100.848	-1.299
	99.807	0	99.972	17.958	99.984	10.709	100.189	6.219	100.54	2.459	99.826	0.4	100.139	0.226			100.709	0	100.85	2.174	100.985	1.277	101.678	1.207	100.779	0.85	100.791	1.275	101.358	1.416			100.85	0	101.619	-0.674	101.647	-0.606	101.332	0.412	100.993	1.24	100.965	1.045	101.848	-1.502
	100.807	0	100.972	17.913	100.983	10.729	101.189	6.495	101.54	2.436	100.826	0.475	101.139	-0.001			101.708	0	101.849	2.611	101.985	1.25	102.678	1.254	101.778	1.015	101.791	0.99	102.358	0.995			101.85	0	102.619	-0.083	102.647	-0.925	102.332	0.55	101.993	1.289	101.965	1.179	102.848	-1.49
	101.807	0	101.972	17.597	101.983	10.83	102.189	6.185	102.54	3.116	101.825	0.519	102.139	0.153			102.708	0	102.849	2.902	102.985	0.702	103.678	1.604	102.778	0.54	102.791	0.656	103.358	1.607			102.85	0	103.619	-1.09	103.646	-0.948	103.332	-0.058	102.993	1.364	102.965	0.95	103.847	-0.932
	102.807	0	102.972	17.82	102.983	11.239	103.189	6.195	103.54	2.729	102.825	0.591	103.154	0.345			103.708	0	103.849	2.743	103.984	1.422	104.677	1.53	103.778	1.175	103.791	1.157	104.358	2.09			103.85	0	104.619	-0.804	104.646	-1.195	104.332	0.279	103.993	0.691	103.964	0.73	104.847	-1.327
	103.807	0	103.971	17.936	103.983	11.2	104.188	6.327	104.539	2.851	103.825	0.288	104.154	0.212			104.708	0	104.849	2.892	104.984	1.496	105.677	1.614	104.778	0.974	104.79	1.348	105.357	1.511			104.849	0	105.618	-0.971	105.646	-1.11	105.331	0.165	104.992	1.213	104.964	0.435	105.847	-1.381
	104.806	0	104.971	18.504	104.983	11.53	105.188	6.363	105.539	2.917	104.825	0.865	105.154	0.59			105.708	0	105.864	3.105	105.984	1.254	106.677	1.087	105.778	0.858	105.79	1.255	106.357	2.002			105.849	0	106.618	-1.16	106.646	-0.889	106.331	0.116	105.992	1.11	105.964	0.963	106.847	-1.31
	105.806	0	105.971	18.273	105.982	11.257	106.188	6.154	106.539	3.178	105.825	0.691	106.154	0.351			106.707	0	106.864	2.706	106.984	1.164	107.677	1.081	106.777	0.771	106.79	1.164	107.357	1.366			106.849	0	107.618	-0.57	107.645	-0.72	107.331	0.142	106.992	0.877	106.964	0.818	107.847	-1.364
	106.806	0	106.971	18.477	106.982	11.161	107.188	6.492	107.539	3.175	106.824	1.07	107.153	0.396			107.707	0	107.864	3.158	107.983	2.217	108.676	1.938	107.777	0.944	107.79	1.426	108.357	1.764			107.849	0	108.618	-0.073	108.645	-0.589	108.331	0.318	107.992	1.028	107.979	0.932	108.846	-1.493
	107.821	0	107.97	18.18	107.982	11.227	108.187	6.512	108.538	3.151	107.84	0.956	108.153	0.021			108.707	0	108.863	3.296	108.983	1.385	109.676	2.074	108.777	1.137	108.789	1.233	109.356	1.294			108.864	0	109.617	-0.651	109.645	-0.783	109.331	0.405	108.991	1.029	108.979	0.954	109.846	-1.07
	108.821	0	108.97	17.571	108.982	11.106	109.187	6.135	109.538	2.88	108.839	0.343	109.153	-0.148			109.707	0	109.863	2.55	109.983	1.259	110.676	1.507	109.777	1.047	109.789	1.37	110.356	1.506			109.864	0	110.617	-0.348	110.645	-0.055	110.33	0.222	109.991	1.275	109.979	0.502	110.846	-1.121
	109.821	0	109.97	18.368	109.981	11.736	110.187	6.471	110.538	2.669	109.839	1.049	110.153	0.434			110.706	0	110.863	2.883	110.983	1.776	111.676	1.714	110.776	1.444	110.789	1.052	111.356	1.497			110.864	0	111.617	-0.502	111.645	-0.1	111.33	0.914	110.991	1.551	110.978	1.26	111.846	-1.055
	110.821	0	110.97	18.191	110.981	11.271	111.187	6.411	111.538	2.649	110.839	0.92	111.152	0.006			111.706	0	111.863	3.177	111.998	1.419	112.675	1.496	111.776	0.701	111.789	1.484	112.356	1.947			111.863	0	112.617	-0.452	112.644	-0.317	112.33	0.301	111.991	1.481	111.978	0.624	112.845	-1.119
	111.82	0	111.969	18.126	111.981	11.149	112.186	6.038	112.537	2.631	111.839	0.894	112.152	-0.254			112.706	0	112.862	3.042	112.998	1.001	113.675	1.637	112.776	0.998	112.789	1.517	113.355	1.565			112.863	0	113.617	-0.564	113.644	-0.859	113.345	0.273	112.99	1.226	112.978	1.045	113.845	-1.266
	112.82	0	112.968	17.556	112.981	10.539	113.186	5.57	113.537	2.161	112.839	0.23	113.152	-0.235			113.706	0	113.862	2.914	113.998	1.178	114.675	2.118	113.776	0.759	113.788	1.03	114.355	2.039			113.863	0	114.616	-0.6	114.644	-0.967	114.345	0.174	113.99	1.194	113.978	0.605	114.845	-1.67
	113.82	0	113.968	17.994	113.98	10.768	114.186	5.578	114.537	2.376	113.838	-0.268	114.152	0.064			114.706	0	114.862	3.642	114.997	2.159	115.675	1.744	114.776	1.243	114.788	1.638	115.355	1.773			114.863	0	115.616	-0.618	115.644	-0.675	115.345	0.493	114.99	1.095	114.977	0.734	115.845	-1.32
	114.82	0	114.968	18.111	114.98	11.222	115.186	6.096	115.537	2.91	114.838	0.546	115.152	0.125			115.705	0	115.862	3.071	115.997	1.572	116.675	1.492	115.775	0.992	115.788	1.437	116.355	1.713			115.862	0	116.616	-0.525	116.643	-0.643	116.344	0.521	115.99	0.62	115.977	0.57	116.845	-1.597
	115.819	0	115.967	18.172	115.98	11.299	116.185	6.655	116.537	3.255	115.838	0.552	116.151	0.009			116.705	0	116.861	2.716	116.997	1.401	117.674	1.904	116.775	0.488	116.788	0.696	117.355	2.163			116.862	0	117.616	-0.286	117.643	-0.81	117.344	0.448	116.99	1.214	116.977	0.827	117.844	-1.57
	116.819	0	116.967	18.333	116.98	11.155	117.201	6.198	117.536	3.122	116.838	0.728	117.151	0.529			117.705	0	117.861	3.413	117.997	1.528	118.674	1.664	117.775	0.672	117.787	1.391	118.354	1.361			117.862	0	118.615	-1.03	118.643	-1.132	118.344	0.378	117.989	1.177	117.977	0.561	118.844	-1.546
	117.819	0	117.967	18.546	117.979	11.555	118.201	6.625	118.536	2.93	117.838	0.87	118.151	0.58			118.704	0	118.861	2.905	118.996	1.551	119.674	1.791	118.775	0.716	118.787	1.234	119.354	1.942			118.862	0	119.615	-0.672	119.643	-0.582	119.344	0.296	118.989	1.189	118.976	0.762	119.844	-1.292
	118.819	0	118.967	18.38	118.979	11.259	119.2	6.55	119.536	3.095	118.837	0.896	119.151	0.198			119.704	0	119.861	3.385	119.996	1.817	120.674	1.647	119.774	0.979	119.787	1.668	120.354	2.119			119.862	0	120.615	-0.729	120.642	-0.672	120.343	0.532	119.989	1.091	119.976	1.152	120.844	-0.965
	119.818	0	119.967	17.848	119.979	11.413	120.2	6.375	120.536	2.959	119.837	0.925	120.15	0.326			120.704	0	120.861	2.607	120.996	1.523	121.673	1.368	120.774	1.52	120.787	2.018	121.354	1.65			120.861	0	121.615	-0.563	121.642	-0.222	121.343	0.779	120.989	1.264	120.976	0.59	121.843	-0.988
	120.818	0	120.966	18.314	120.979	11.065	121.2	6.605	121.535	2.791	120.837	0.791	121.15	0.273			121.704	0	121.86	2.811	121.996	1.184	122.673	1.31	121.774	1.257	121.786	1.979	122.353	2.085			121.861	0	122.614	-0.231	122.642	-0.57	122.343	0.696	121.988	1.615	121.976	1.087	122.843	-1.135
	121.818	0	121.966	18.647	121.979	11.585	122.2	6.835	122.535	3.286	121.837	0.711	122.15	0.278			122.704	0	122.86	2.616	122.996	1.098	123.673	1.433	122.774	0.941	122.786	1.04	123.353	1.403			122.861	0	123.614	0.116	123.642	0.086	123.343	0.81	122.988	1.603	122.975	1.307	123.858	-0.946
	122.818	0	122.966	18.69	122.978	11.675	123.199	6.815	123.535	3.604	122.836	0.948	123.15	0.641			123.703	0	123.86	2.415	123.995	0.885	124.673	1.706	123.773	0.009	123.786	1.387	124.353	1.655			123.861	0	124.614	-0.642	124.641	-0.637	124.342	0.911	123.988	0.742	123.976	1.367	124.858	-1.235
	123.817	0	123.966	18.791	123.978	11.209	124.199	6.522	124.535	2.57	123.836	1.002	124.149	0.51			124.703	0	124.86	2.665	124.995	1.222	125.672	1.921	124.773	1.078	124.786	1.578	125.353	1.936			124.86	0	125.614	-0.374	125.641	-0.662	125.342	0.821	124.988	1.408	124.975	1.318	125.858	-1.19
	124.817	0	124.965	18.368	124.978	11.361	125.199	6.406	125.534	2.558	124.836	0.188	125.149	0.601			125.703	0	125.859	2.869	125.995	1.543	126.672	2.664	125.773	1.258	125.785	1.55	126.352	2.347			125.86	0	126.613	-0.362	126.641	-0.657	126.342	0.908	125.987	1.18	125.975	0.928	126.858	-1.337
	125.817	0	125.965	18.393	125.978	11.361	126.199	6.94	126.534	2.644	125.835	0.858	126.149	0.412			126.703	0	126.859	3.355	126.995	1.785	127.672	1.749	126.773	1.55	126.785	2.356	127.352	1.976			126.86	0	127.613	-0.929	127.641	-1.085	127.342	0.356	126.987	1.137	126.975	1.317	127.857	-1.357
	126.817	0	126.965	18.165	126.977	11.458	127.199	6.911	127.534	3.006	126.835	0.756	127.149	0.474			127.702	0	127.859	2.711	127.994	1.075	128.687	1.766	127.772	0.874	127.785	1.643	128.352	2.079			127.86	0	128.613	-0.605	128.641	-0.538	128.341	0.751	127.987	0.916	127.974	0.347	128.857	-1.233
	127.817	0	127.965	18.181	127.977	11.488	128.198	6.506	128.534	3.115	127.835	0.868	128.148	0.524			128.702	0	128.859	2.848	128.994	0.875	129.687	1.435	128.772	0.512	128.785	1.47	129.352	2.363			128.859	0	129.628	-0.828	129.64	-0.543	129.341	1.026	128.987	0.974	128.974	1.166	129.857	-1.42
	128.816	0	128.964	18.85	128.977	11.853	129.198	6.714	129.533	2.991	128.835	1.253	129.148	0.405			129.702	0	129.858	2.783	129.994	1.694	130.687	1.962	129.772	1.102	129.785	1.712	130.351	2.649			129.859	0	130.628	-0.173	130.64	-0.541	130.341	0.395	129.986	1.286	129.974	1.056	130.857	-1.044
	129.82	0	129.964	18.643	129.977	11.69	130.198	6.746	130.533	3.197	129.835	1.098	130.148	0.464			130.702	0	130.858	3.052	130.994	1.492	131.687	1.003	130.772	1.551	130.784	1.999	131.351	1.885			130.859	0	131.628	-0.232	131.64	-0.679	131.341	0.464	130.986	0.932	130.974	0.876	131.857	-0.845
	130.819	0	130.964	18.487	130.976	11.311	131.198	6.211	131.54	2.708	130.834	0.896	131.148	0.23			131.701	0	131.858	2.686	131.993	1.672	132.686	1.595	131.771	0.965	131.784	1.777	132.351	1.838			131.859	0	132.628	-0.398	132.64	-0.657	132.341	0.724	131.986	0.601	131.973	1.164	132.857	-1.252
	131.819	0	131.964	18.078	131.976	11.372	132.197	6.192	132.54	2.772	131.834	0.177	132.148	0.081			132.701	0	132.858	3.206	132.993	1.564	133.686	1.178	132.771	0.834	132.784	1.966	133.351	2.262			132.858	0	133.627	-0.968	133.639	-1.236	133.341	0.481	132.986	0.966	132.973	0.925	133.856	-1.569
	132.819	0	132.963	18.466	132.976	11.818	133.197	7.051	133.54	2.673	132.834	1.007	133.147	0.699			133.701	0	133.857	2.802	133.993	0.877	134.686	1.182	133.771	0.792	133.784	1.706	134.351	1.909			133.858	0	134.627	-0.286	134.639	-0.433	134.34	0.777	134.001	1.296	133.973	0.658	134.856	-0.77
	133.818	0	133.963	18.686	133.976	11.638	134.197	6.805	134.539	2.817	133.834	0.492	134.147	0.373			134.701	0	134.857	2.164	134.993	1.244	135.686	1.781	134.771	0.854	134.783	1.41	135.35	2.815			134.858	0	135.627	-0.665	135.639	-0.757	135.34	0.563	135.001	1.385	134.973	0.979	135.856	-1.295
	134.818	0	134.963	18.811	134.976	11.497	135.197	6.855	135.539	3.11	134.833	0.769	135.147	0.646			135.701	0	135.857	3.201	135.993	1.818	136.685	1.735	135.771	1.444	135.783	1.903	136.35	2.543			135.858	0	136.627	-0.213	136.639	-0.822	136.34	0.636	136.001	1.137	135.972	0.543	136.855	-1.308
	135.818	0	135.963	18.525	135.975	11.711	136.196	6.753	136.539	2.754	135.833	0.909	136.147	0.515			136.7	0	136.857	3.437	136.992	1.73	137.685	1.743	136.77	1.12	136.783	2.254	137.35	2.679			136.858	0	137.627	-0.18	137.638	-1.032	137.34	0.58	137	0.884	136.972	0.597	137.855	-1.212
	136.818	0	136.963	18.476	136.975	11.296	137.196	6.913	137.539	2.998	136.833	0.809	137.146	0.481			137.7	0	137.857	3.276	137.992	1.623	138.685	1.384	137.77	1.015	137.783	1.527	138.35	2.258			137.857	0	138.626	-0.465	138.638	-1.048	138.339	0.859	138	1.076	137.972	0.66	138.855	-1.658
	137.818	0	137.963	18.996	137.975	11.724	138.196	6.829	138.539	3.498	137.833	1.492	138.146	0.219			138.7	0	138.856	2.614	138.992	1.354	139.685	1.805	138.77	0.938	138.782	1.54	139.349	2.767			138.857	0	139.626	-0.383	139.654	-0.656	139.339	0.724	139	1.499	138.972	0.664	139.855	-0.991
	138.817	0	138.962	18.769	138.975	12.12	139.196	7.471	139.538	3.541	138.832	1.453	139.146	0.923			139.7	0	139.856	3.166	139.992	2.05	140.685	1.504	139.77	1.055	139.782	2.152	140.365	2.363			139.857	0	140.626	-0.955	140.653	-1.384	140.339	0.523	140	1.176	139.972	1.244	140.854	-2.019
	139.817	0	139.962	19.155	139.974	12.253	140.196	7.032	140.538	3.405	139.832	1.476	140.146	1.057			140.699	0	140.856	3.012	140.991	1.602	141.684	1.984	140.785	0.985	140.782	1.876	141.349	2.482			140.857	0	141.626	-0.477	141.653	-0.704	141.339	0.861	140.999	1.09	140.971	0.8	141.854	-0.693
	140.817	0	140.962	18.5	140.974	11.763	141.195	6.771	141.538	3.72	140.832	1.322	141.146	0.82			141.699	0	141.856	3.273	141.991	1.395	142.684	1.642	141.785	1.414	141.797	2.026	142.364	2.46			141.856	0	142.625	-0.234	142.653	-1.174	142.338	1.13	141.999	1.706	141.971	1.212	142.854	-1.351
	141.817	0	141.961	18.745	141.974	12.182	142.195	6.736	142.538	2.993	141.832	1.086	142.145	0.897			142.699	0	142.855	2.964	142.991	1.419	143.684	1.502	142.785	1.325	142.797	2.709	143.364	2.909			142.856	0	143.625	-0.242	143.653	-1.16	143.338	0.021	142.999	1.305	142.971	0.77	143.854	-1.651
	142.816	0	142.961	18.699	142.974	12.108	143.195	6.883	143.538	3.469	142.832	1.018	143.145	0.729			143.699	0	143.855	3.403	143.991	1.589	144.684	2.051	143.784	1.092	143.797	2.156	144.364	2.789			143.856	0	144.625	-0.718	144.652	-0.917	144.338	0.146	143.999	0.423	143.971	0.687	144.853	-1.321
	143.816	0	143.977	18.952	143.973	12.327	144.195	7.311	144.537	3.603	143.831	1.333	144.145	1.112			144.699	0	144.855	3.017	144.991	1.743	145.683	1.975	144.784	1.497	144.797	2.179	145.364	2.893			144.856	0	145.625	-0.871	145.652	-0.782	145.338	0.555	144.999	1.126	144.97	0.602	145.853	-1.336
	144.816	0	144.976	19.253	144.973	11.959	145.194	7.376	145.537	3.495	144.831	1.361	145.145	0.587			145.698	0	145.855	3.491	145.99	1.973	146.683	2.417	145.784	1.526	145.796	1.984	146.363	3.502			145.855	0	146.624	-0.285	146.652	-1.146	146.337	0.467	145.998	0.802	145.97	0.867	146.853	-1.435
	145.816	0	145.976	19.125	145.973	11.938	146.194	7.014	146.537	3.274	145.831	1.489	146.144	0.673			146.698	0	146.854	3.265	146.99	1.583	147.683	2.048	146.784	1.796	146.796	2.311	147.363	2.887			146.855	0	147.624	-0.631	147.652	-1.254	147.337	0.601	146.998	0.983	146.97	0.912	147.853	-1.668
	146.815	0	146.976	19.405	146.973	12.318	147.194	7.08	147.537	3.352	146.831	1.227	147.144	0.969			147.698	0	147.854	3.286	147.99	1.719	148.683	2.041	147.783	1.176	147.796	2.199	148.363	2.956			147.855	0	148.624	-0.796	148.651	-1.271	148.337	-0.238	147.998	0.549	147.97	0.782	148.853	-1.153
	147.815	0	147.976	18.927	147.972	12.173	148.194	7.405	148.536	3.312	147.831	1.209	148.144	0.705			148.697	0	148.854	2.989	148.989	1.585	149.683	1.854	148.783	0.959	148.796	1.966	149.363	2.172			148.855	0	149.624	-0.268	149.651	-0.409	149.337	0.192	148.998	0.999	148.969	0.512	149.852	-1.334
	148.815	0	148.975	18.839	148.988	12.284	149.193	6.886	149.536	3.364	148.83	0.972	149.144	0.845			149.697	0	149.854	2.697	149.989	1.447	150.682	1.503	149.783	1.445	149.795	2.822	150.362	2.577			149.855	0	150.623	-0.377	150.651	-0.981	150.336	0.498	149.997	1.194	149.969	0.976	150.852	-1.167
	149.815	0	149.975	19.144	149.988	12.184	150.193	7.135	150.536	3.36	149.83	1.447	150.143	0.963			150.713	0	150.853	3.658	150.989	1.491	151.682	1.454	150.783	1.571	150.796	2.384	151.362	2.746			150.854	0	151.623	-0.395	151.651	-0.816	151.336	0.607	150.997	1.117	150.969	1.013	151.852	-1.547
	150.814	0	150.975	18.992	150.987	12.463	151.193	7.031	151.536	3.258	150.83	0.759	151.143	1.14			151.712	0	151.853	3.006	151.989	1.318	152.682	1.752	151.783	1.466	151.795	2.043	152.362	2.346			151.854	0	152.623	-0.819	152.651	-0.844	152.336	0.487	151.997	1.579	151.969	0.871	152.852	-1.157
	151.814	0	151.975	19.305	151.987	12.492	152.198	6.942	152.535	3.758	151.83	1.279	152.143	1.291			152.712	0	152.853	2.386	152.989	1.648	153.681	1.595	152.782	1.437	152.795	2.5	153.362	2.584			152.854	0	153.623	-0.926	153.65	-1.512	153.336	0.149	152.997	0.741	152.968	0.603	153.851	-1.393
	152.814	0	152.974	19.472	152.987	12.289	153.198	7.074	153.535	3.676	152.829	1.255	153.143	1.086			153.712	0	153.853	3.509	153.988	1.381	154.681	2.067	153.782	1.78	153.795	2.189	154.361	2.425			153.854	0	154.622	-1.259	154.65	-1.097	154.335	0.128	153.996	0.587	153.969	0.506	154.851	-1.549
	153.814	0	153.975	19.668	153.987	12.499	154.197	7.227	154.535	3.842	153.829	1.498	154.142	0.803			154.712	0	154.853	3.446	154.988	1.612	155.681	2.36	154.782	1.851	154.795	2.555	155.361	3.01			154.853	0	155.622	-0.659	155.65	-1.082	155.335	0.218	154.996	0.738	154.968	0.833	155.851	-1.384
	154.814	0	154.974	19.656	154.986	12.336	155.197	7.123	155.535	3.556	154.829	1.306	155.142	0.594			155.711	0	155.852	3.235	155.988	2.214	156.681	1.677	155.782	1.335	155.794	3.219	156.361	3.067			155.853	0	156.622	-0.538	156.65	-0.83	156.335	0.239	155.996	0.793	155.968	0.528	156.851	-1.39
	155.813	0	155.974	19.407	155.986	12.262	156.197	6.998	156.534	3.232	155.829	1.624	156.142	0.806			156.711	0	156.852	3.049	156.988	1.586	157.681	2.269	156.781	1.426	156.794	2.445	157.361	3.375			156.853	0	157.622	-1.284	157.649	-1.45	157.335	0.277	156.996	1.195	156.968	0.85	157.85	-1.826
	156.813	0	156.974	18.916	156.986	12.251	157.197	7.461	157.534	3.346	156.828	0.886	157.157	0.99			157.711	0	157.852	3.803	157.987	1.889	158.681	2.466	157.781	1.488	157.794	2.984	158.361	2.8			157.853	0	158.621	-0.812	158.649	-1.306	158.334	-0.054	157.995	0.085	157.967	0.14	158.85	-1.605
	157.813	0	157.974	18.992	157.986	12.402	158.196	6.979	158.534	3.114	157.828	0.917	158.157	0.435			158.711	0	158.852	3.246	158.987	2.515	159.68	2.51	158.781	1.314	158.793	3.25	159.36	3.155			158.852	0	159.621	-0.731	159.649	-1.086	159.334	0.015	158.995	0.458	158.967	0.74	159.85	-1.751
	158.813	0	158.973	19.235	158.986	11.644	159.196	6.619	159.534	3.199	158.828	1.101	159.157	0.469			159.711	0	159.851	2.699	159.987	1.652	160.68	1.517	159.781	1.461	159.793	2.696	160.36	2.734			159.852	0	160.621	-1.626	160.649	-1.053	160.334	-0.134	159.995	0.718	159.967	0.462	160.85	-2.1
	159.812	0	159.973	18.958	159.985	12.35	160.196	6.938	160.533	3.291	159.828	1.107	160.157	0.832			160.711	0	160.867	2.592	160.987	1.146	161.68	1.927	160.78	0.986	160.793	2.125	161.36	2.529			160.852	0	161.621	-0.887	161.648	-1.118	161.334	-0.204	160.995	0.751	160.967	0.281	161.849	-1.48
	160.812	0	160.973	19.232	160.985	12.558	161.196	7.162	161.533	3.529	160.827	1.002	161.156	1.025			161.71	0	161.867	2.762	161.986	1.467	162.679	1.897	161.78	1.302	161.793	2.932	162.36	3.079			161.852	0	162.621	-0.836	162.648	-0.893	162.333	-0.23	161.989	0.75	161.982	0.61	162.849	-1.815
	161.812	0	161.972	19.477	161.985	12.404	162.196	7.307	162.533	3.445	161.827	1.099	162.156	0.968			162.71	0	162.866	3.044	162.986	1.572	163.679	2.311	162.78	1.705	162.793	2.542	163.359	3.062			162.851	0	163.62	-0.451	163.648	-0.964	163.333	0.222	162.988	0.307	162.982	0.391	163.849	-1.658
	162.812	0	162.972	19.457	162.985	12.221	163.195	6.916	163.533	3.521	162.842	0.751	163.156	0.772			163.71	0	163.866	3.632	163.986	1.634	164.679	1.762	163.78	1.77	163.792	2.687	164.359	2.588			163.867	0	164.62	-0.622	164.648	-1.465	164.333	0.389	163.988	0.503	163.981	0.985	164.849	-2.145
	163.811	0	163.972	19.395	163.984	12.526	164.195	7.357	164.532	3.99	163.842	1.391	164.156	1.048			164.71	0	164.866	3.007	164.986	1.615	165.679	2.323	164.779	1.416	164.792	3.052	165.359	3.657			164.867	0	165.62	-1.078	165.647	-1.404	165.333	-0.32	164.988	0.644	164.981	0.304	165.849	-2.319
	164.812	0	164.972	19.486	164.984	12.462	165.195	7.151	165.533	3.641	164.842	1.544	165.155	0.987			165.709	0	165.866	3.007	165.986	1.238	166.679	2.065	165.779	1.322	165.792	2.798	166.359	2.851			165.866	0	166.62	-0.551	166.647	-1.272	166.333	-0.381	165.988	0.403	165.981	-0.122	166.848	-1.304
	165.811	0	165.971	19.179	165.984	12.125	166.195	7.324	166.532	3.433	165.842	1.825	166.155	1.02			166.709	0	166.865	3.05	167.001	1.492	167.678	2.229	166.779	0.746	166.792	3.519	167.358	3.008			166.866	0	167.619	-0.776	167.647	-1.017	167.348	0.188	166.988	0.804	166.981	0.534	167.848	-1.48
	166.811	0	166.971	19.36	166.984	12.347	167.194	7.36	167.532	3.411	166.842	0.729	167.155	0.785			167.709	0	167.865	3.412	168.001	2.103	168.678	2.145	167.779	1.453	167.791	2.841	168.358	3.673			167.866	0	168.619	-0.87	168.647	-1.22	168.348	0.289	167.987	0.645	167.981	0.12	168.848	-1.797
	167.811	0	167.971	19.246	167.983	12.258	168.194	6.871	168.532	3.147	167.841	1.053	168.155	0.705			168.708	0	168.865	2.919	169	0.944	169.678	0.983	168.778	1.503	168.791	2.869	169.358	2.809			168.866	0	169.619	-0.898	169.647	-1.481	169.347	-0.468	169.003	0.942	168.98	-0.016	169.848	-2.251
	168.81	0	168.971	19.3	168.983	12.044	169.194	7.117	169.531	3.316	168.841	1.001	169.155	0.713			169.708	0	169.865	2.523	170	1.214	170.678	1.666	169.778	0.885	169.791	3.042	170.358	2.937			169.865	0	170.619	-1.187	170.646	-1.826	170.347	-0.36	170.002	0.876	169.98	0.07	170.847	-2.003
	169.81	0	169.97	19.376	169.983	12.336	170.194	6.979	170.531	3.233	169.841	1.44	170.154	0.878			170.708	0	170.864	3.405	171	1.448	171.677	1.875	170.778	0.602	170.791	2.736	171.358	3.242			170.865	0	171.618	-0.985	171.646	-1.52	171.347	-0.521	171.002	0.125	170.98	0.063	171.847	-1.637
	170.81	0	170.97	18.815	170.983	12.416	171.193	7.048	171.546	3.461	170.841	0.898	171.154	0.701			171.708	0	171.864	3.3	172	2.443	172.677	2.121	171.778	1.839	171.79	3.019	172.358	3.336			171.865	0	172.618	-0.609	172.646	-0.98	172.347	-0.136	172.002	0.192	171.98	-0.338	172.847	-1.38
	171.81	0	171.97	19.415	171.983	12.055	172.193	7.103	172.546	3.059	171.841	0.96	172.154	0.671			172.708	0	172.864	2.616	173	1.986	173.677	1.96	172.778	1.143	172.79	2.881	173.357	2.535			172.865	0	173.618	-0.637	173.646	-1.03	173.347	0.112	173.002	0.772	172.979	0.674	173.847	-1.571
	172.825	0	172.97	19.01	172.982	12.061	173.193	7.252	173.546	3.649	172.84	0.547	173.154	0.769			173.707	0	173.864	2.947	173.999	1.867	174.677	1.945	173.777	1.52	173.79	2.621	174.357	2.933			173.865	0	174.618	-0.469	174.645	-0.831	174.346	0.433	174.001	0.991	173.979	0.751	174.846	-1.864
	173.825	0	173.97	19.845	173.982	12.594	174.193	7.275	174.546	3.471	173.84	1.49	174.153	1.22			174.707	0	174.864	2.604	174.999	2.006	175.676	2.106	174.777	1.275	174.79	3.367	175.357	3.408			174.864	0	175.617	-0.652	175.645	-1.112	175.346	0.282	175.001	0.67	174.979	0.438	175.846	-1.522
	174.824	0	174.969	19.663	174.982	12.232	175.193	7.19	175.546	3.292	174.84	1.201	175.153	0.767			175.707	0	175.863	3.008	175.999	1.507	176.676	2.277	175.777	1.371	175.789	3.156	176.357	3.68			175.864	0	176.617	-1.109	176.645	-1.212	176.346	0.029	176.001	0.343	175.979	0.63	176.846	-1.442
	175.824	0	175.969	19.109	175.982	12.353	176.193	7.204	176.545	3.807	175.839	1.047	176.153	0.945			176.707	0	176.863	3.318	176.999	1.583	177.676	2.177	176.777	0.778	176.789	3.398	177.356	3.349			176.864	0	177.617	-0.865	177.645	-0.545	177.346	0.298	177.001	1.164	176.978	0.75	177.846	-1.582
	176.824	0	176.969	19.408	176.981	12.511	177.192	7.442	177.545	3.671	176.839	1.232	177.153	1.177			177.706	0	177.863	3.386	177.998	1.486	178.676	1.977	177.776	1.335	177.789	3.418	178.356	3.6			177.863	0	178.617	-0.635	178.644	-1.363	178.345	0.171	178.001	0.76	177.978	0.577	178.861	-1.865
	177.824	0	177.969	19.727	177.981	12.693	178.192	7.382	178.545	3.436	177.839	1.12	178.152	1.221			178.706	0	178.863	3.026	178.998	1.517	179.675	1.621	178.776	1.062	178.789	3.153	179.356	3.091			178.863	0	179.617	-0.5	179.644	-0.991	179.345	0.352	179	0.498	178.978	0.713	179.861	-2.231
	178.824	0	178.968	19.738	178.981	12.956	179.192	7.161	179.545	3.711	178.839	1.403	179.152	1.278			179.706	0	179.862	2.801	179.998	1.269	180.675	2.137	179.776	0.815	179.789	2.392	180.356	2.625			179.863	0	180.616	-0.8	180.644	-0.958	180.345	-0.079	180	0.701	179.978	0.026	180.861	-2.094
	179.823	0	179.968	19.899	179.981	12.931	180.192	7.418	180.544	3.898	179.839	1.603	180.152	0.982			180.706	0	180.862	2.937	180.998	1.405	181.675	2.09	180.776	0.749	180.789	3.327	181.355	3.1			180.863	0	181.616	-0.853	181.644	-0.923	181.345	-0.251	181	0.49	180.977	0.13	181.86	-1.777
	180.823	0	180.968	20.047	180.98	12.955	181.191	7.511	181.544	3.877	180.838	1.825	181.152	1.248			181.705	0	181.862	3.339	181.997	1.703	182.675	2.362	181.775	1.688	181.788	3.443	182.355	3.968			181.863	0	182.616	-0.771	182.643	-1.218	182.344	-0.168	182	0.469	181.977	0.293	182.86	-1.605
	181.823	0	181.968	19.949	181.98	12.542	182.191	7.108	182.544	3.894	181.838	1.132	182.152	1.028			182.705	0	182.862	2.926	182.997	1.766	183.69	2.099	182.775	1.489	182.788	2.668	183.355	4.108			182.862	0	183.616	-0.722	183.643	-1.277	183.344	0.161	182.999	0.573	182.977	0.173	183.86	-1.969
	182.823	0	182.967	19.513	182.98	12.888	183.191	7.415	183.544	4.008	182.838	1.152	183.151	1.034			183.705	0	183.861	3.331	183.997	1.429	184.69	2.378	183.775	1.659	183.788	3.243	184.355	3.576			183.862	0	184.631	-0.88	184.643	-1.359	184.344	-0.088	183.999	0.176	183.977	-0.057	184.86	-1.443
	183.822	0	183.967	19.403	183.98	12.627	184.191	6.878	184.543	3.599	183.838	1.008	184.151	0.94			184.705	0	184.861	2.985	184.997	1.942	185.69	2.54	184.775	1.69	184.787	3.361	185.354	4.241			184.862	0	185.631	-0.665	185.643	-1.177	185.344	0.317	184.999	0.078	184.977	0.345	185.859	-1.099
	184.822	0	184.967	19.622	184.979	12.836	185.19	7.381	185.543	3.741	184.837	1.149	185.151	1.464			185.704	0	185.861	3.094	185.996	1.615	186.69	1.518	185.775	2.015	185.787	4.045	186.354	4.001			185.862	0	186.631	-0.657	186.643	-0.536	186.343	0.505	185.999	0.393	185.976	0.52	186.859	-1.878
	185.822	0	185.967	20.058	185.979	13.116	186.19	7.712	186.543	4.071	185.837	1.863	186.151	1.367			186.704	0	186.861	2.596	186.996	1.47	187.689	2.065	186.774	0.912	186.787	3.082	187.354	3.649			186.861	0	187.63	-0.089	187.643	-0.81	187.343	0.529	186.998	0.66	186.976	0.373	187.859	-1.774
	186.822	0	186.967	19.711	186.979	12.905	187.19	7.259	187.543	3.575	186.837	1.571	187.151	0.727			187.704	0	187.86	2.775	187.996	1.481	188.689	2.236	187.774	1.242	187.787	3.087	188.354	3.356			187.861	0	188.63	-0.783	188.642	-1.119	188.343	0.183	187.998	0.516	187.976	0.234	188.859	-2.337
	187.821	0	187.966	19.976	187.979	12.481	188.19	7.794	188.543	3.632	187.837	1.533	188.15	1.359			188.704	0	188.86	2.764	188.996	1.51	189.689	1.941	188.774	1.429	188.786	3.161	189.353	3.686			188.861	0	189.63	-0.426	189.642	-0.95	189.343	0.144	188.998	0.625	188.976	0.408	189.859	-2.062
	188.821	0	188.966	19.901	188.979	12.666	189.189	7.507	189.542	3.127	188.836	1.556	189.15	1.274			189.704	0	189.86	3.436	189.996	1.797	190.689	2.23	189.774	1.825	189.786	3.603	190.353	4.03			189.861	0	190.63	-0.86	190.642	-1.164	190.343	0.08	189.998	0.586	189.976	0.414	190.858	-1.91
	189.821	0	189.966	19.448	189.979	12.089	190.205	7.234	190.542	3.377	189.836	0.754	190.15	0.831			190.703	0	190.86	3.151	190.996	1.609	191.688	1.855	190.773	1.23	190.786	3.755	191.353	3.859			190.86	0	191.629	-1.252	191.641	-1.448	191.342	0.22	190.997	0.39	190.975	0.423	191.858	-2.074
	190.821	0	190.966	19.71	190.978	12.257	191.204	7.33	191.542	3.399	190.836	1.329	191.149	0.602			191.703	0	191.86	2.751	191.995	1.572	192.688	2.143	191.773	1.208	191.786	3.559	192.353	3.196			191.86	0	192.629	-0.458	192.641	-1.387	192.342	0.392	191.997	0.067	191.975	0.418	192.858	-2.079
	191.821	0	191.965	19.699	191.978	12.691	192.204	7.348	192.542	3.824	191.836	0.761	192.149	0.607			192.703	0	192.859	2.991	192.995	1.431	193.688	1.915	192.773	1.811	192.786	3.385	193.352	4.179			192.86	0	193.629	-0.511	193.641	-0.935	193.342	0.062	192.997	0.62	192.975	0.459	193.858	-2.063
	192.82	0	192.965	19.607	192.978	12.99	193.204	7.231	193.541	3.725	192.835	1.556	193.149	1.066			193.703	0	193.859	2.694	193.995	1.289	194.688	1.437	193.773	0.768	193.785	3.219	194.352	3.213			193.86	0	194.629	-0.531	194.656	-0.885	194.342	0.453	193.997	0.884	193.975	0.513	194.857	-1.16
	193.82	0	193.965	19.341	193.977	12.649	194.204	7.46	194.541	3.547	193.835	0.803	194.149	0.874			194.702	0	194.859	2.351	194.995	1.581	195.687	2.632	194.772	1.162	194.785	3.18	195.352	3.886			194.86	0	195.628	-0.296	195.656	-1.057	195.341	0.012	194.997	0.489	194.974	0.31	195.857	-1.723
	194.82	0	194.965	19.765	194.977	12.575	195.203	7.743	195.545	3.667	194.835	1.197	195.149	0.952			195.702	0	195.859	2.734	195.994	1.749	196.687	1.929	195.788	1.441	195.785	3.89	196.352	3.991			195.859	0	196.628	-0.716	196.656	-1.428	196.341	-0.31	195.996	0.311	195.974	0.236	196.857	-2.108
	195.82	0	195.964	19.604	195.982	12.507	196.203	7.294	196.545	3.764	195.835	1.523	196.148	1.12			196.702	0	196.858	2.65	196.994	1.329	197.687	1.792	196.788	1.98	196.8	3.596	197.367	3.909			196.859	0	197.628	-0.506	197.656	-0.749	197.341	0.503	196.996	0.316	196.974	0.435	197.857	-1.277
	196.819	0	196.964	20.059	196.982	12.636	197.203	7.125	197.545	3.544	196.835	1.018	197.148	0.913			197.702	0	197.858	2.643	197.994	1.442	198.687	2.137	197.787	1.248	197.8	3.413	198.367	3.696			197.859	0	198.628	-0.895	198.655	-1.469	198.341	0.22	197.996	1.22	197.973	0.332	198.856	-1.407
	197.819	0	197.98	20.191	197.982	12.712	198.203	7.453	198.545	3.938	197.834	1.046	198.148	1.078			198.701	0	198.858	2.726	198.994	1.19	199.686	2.693	198.787	1.797	198.8	3.216	199.367	4.255			198.859	0	199.627	-0.778	199.655	-1.012	199.34	0.351	198.996	0.348	198.973	-0.342	199.856	-1.014
	198.819	0	198.979	20.236	198.981	12.995	199.203	7.477	199.545	3.69	198.834	1.388	199.148	1.15			199.701	0	199.858	3.268	199.993	1.359	200.686	2.122	199.787	1.481	199.799	3.986	200.366	3.882			199.858	0	200.627	-0.654	200.655	-0.941	200.34	0.254	199.995	1.039	199.973	0.001	200.856	-1.331
	199.819	0	199.979	20.261	199.981	12.777	200.203	7.696	200.544	3.562	199.834	1.136	200.147	1.228			200.701	0	200.857	2.999	200.993	1.563	201.686	2.395	200.787	1.506	200.799	3.628	201.366	4.145			200.858	0	201.627	-0.448	201.655	-1.389	201.34	0.294	200.995	0.913	200.973	0.964	201.856	-1.411
	200.818	0	200.979	20.238	200.981	12.969	201.202	7.783	201.544	3.717	200.834	1.539	201.147	1.528			201.701	0	201.858	2.993	201.993	1.548	202.686	3.134	201.786	1.183	201.799	3.901	202.366	4.299			201.858	0	202.627	-0.599	202.654	-0.963	202.34	0.342	201.995	0.825	201.973	0.41	202.855	-0.911
	201.818	0	201.979	20.34	201.981	12.621	202.202	7.389	202.544	3.396	201.833	1.245	202.147	1.239			202.701	0	202.857	3.207	202.993	1.948	203.685	2.328	202.786	2.037	202.799	4.164	203.366	4.424			202.858	0	203.627	-0.563	203.654	-1.044	203.339	0.659	202.995	0.663	202.972	0.958	203.855	-1.169
	202.818	0	202.978	19.907	202.98	12.725	203.202	7.825	203.543	3.586	202.833	1.229	203.147	1.061			203.7	0	203.857	3.566	203.992	2.193	204.685	2.231	203.786	2.082	203.799	4.091	204.365	4.217			203.857	0	204.626	-0.357	204.654	-1.18	204.339	0.392	203.994	0.587	203.972	0.636	204.855	-1.573
	203.818	0	203.978	19.687	203.98	12.795	204.202	7.796	204.543	3.977	203.833	1.219	204.146	1.492			204.7	0	204.857	3.03	204.992	1.478	205.685	2.461	204.786	1.588	204.798	3.573	205.365	4.346			204.857	0	205.626	-0.421	205.654	-0.909	205.339	0.325	204.994	1.281	204.972	0.798	205.855	-1.654
	204.818	0	204.978	20.002	204.98	13.213	205.201	7.886	205.543	3.747	204.833	1.372	205.146	1.306			205.715	0	205.856	2.673	205.992	1.63	206.685	2.486	205.785	1.742	205.798	4.083	206.365	4.58			205.857	0	206.626	-0.615	206.653	-1.198	206.339	0.424	205.994	1.131	205.972	0.538	206.855	-1.782
	205.817	0	205.978	20.308	205.98	13.06	206.201	7.518	206.543	3.59	205.832	1.479	206.146	1.02			206.715	0	206.856	3.116	206.992	1.932	207.685	2.028	206.785	1.859	206.798	3.917	207.365	4.782			206.857	0	207.626	-0.349	207.653	-1.262	207.339	-0.118	206.994	0.232	206.971	0.076	207.854	-1.922
	206.817	0	206.977	20.269	206.979	13.193	207.201	8.065	207.543	3.989	206.832	1.252	207.146	1.566			207.715	0	207.856	3.165	207.991	1.556	208.684	2.482	207.785	1.22	207.798	3.672	208.365	4.264			207.856	0	208.625	-0.204	208.653	-0.781	208.338	-0.082	207.993	0.836	207.971	0.294	208.854	-1.223
	207.817	0	207.977	20.705	207.979	13.428	208.201	7.971	208.542	4.174	207.832	1.818	208.145	1.475			208.715	0	208.856	3.52	208.991	1.606	209.684	2.389	208.785	1.183	208.797	4.671	209.364	4.627			208.856	0	209.625	-0.174	209.653	-0.812	209.338	0.392	208.993	1.233	208.971	1.056	209.854	-1.176
	208.817	0	208.977	20.34	208.979	13.058	209.2	7.74	209.542	4.022	208.832	1.198	209.145	1.738			209.715	0	209.856	3.012	209.991	1.949	210.684	2.591	209.785	1.661	209.797	4.266	210.364	4.478			209.856	0	210.625	-0.519	210.653	-0.695	210.338	0.068	209.993	0.853	209.971	0.168	210.854	-1.058
	209.816	0	209.977	20.059	209.979	13.342	210.2	7.895	210.542	3.863	209.832	1.866	210.145	1.374			210.714	0	210.855	3.125	210.991	1.91	211.684	1.891	210.784	1.909	210.797	4.282	211.364	4.857			210.856	0	211.625	-0.614	211.652	-0.958	211.338	0.255	210.993	0.909	210.971	0.826	211.853	-1.393
	210.816	0	210.977	19.985	210.979	13.195	211.2	7.774	211.542	3.736	210.831	1.487	211.145	1.953			211.714	0	211.855	3.082	211.99	1.405	212.683	2.578	211.784	2.035	211.797	4.691	212.364	4.55			211.856	0	212.624	-0.679	212.652	-1.173	212.337	0.45	211.993	0.486	211.97	0.316	212.853	-1.969
	211.816	0	211.976	20.756	211.979	13.27	212.199	8.012	212.541	4.222	211.831	1.758	212.16	1.677			212.714	0	212.855	3.148	212.991	1.815	213.683	2.87	212.784	1.802	212.797	4.122	213.363	4.725			212.855	0	213.624	-0.462	213.652	-0.732	213.337	0.549	212.992	0.576	212.97	0.931	213.853	-1.294
	212.816	0	212.976	20.495	212.978	13.542	213.199	8.292	213.541	4.396	212.831	2.014	213.16	1.562			213.714	0	213.87	3.511	213.99	2.105	214.683	2.467	213.784	2.208	213.796	4.385	214.363	4.855			213.855	0	214.624	-0.223	214.652	-0.821	214.337	0.363	213.992	0.999	213.97	0.871	214.853	-1.665
	213.815	0	213.976	20.406	213.978	13.416	214.199	7.855	214.541	3.832	213.831	1.793	214.16	1.342			214.713	0	214.87	3.091	214.99	1.935	215.683	2.244	214.783	1.275	214.796	4.466	215.363	5.244			214.855	0	215.624	-0.539	215.652	-1.107	215.337	0.638	214.992	0.925	214.969	0.417	215.852	-1.358
	214.815	0	214.976	19.922	214.978	13.046	215.199	7.73	215.541	3.851	214.83	1.234	215.159	1.237			215.713	0	215.87	3.128	215.99	1.565	216.682	2.487	215.783	1.858	215.796	3.93	216.363	4.76			215.855	0	216.623	-0.551	216.651	-0.688	216.336	0.661	215.992	0.401	215.969	0.559	216.852	-0.827
	215.815	0	215.975	20.142	215.978	13.309	216.199	7.545	216.54	3.882	215.83	1.368	216.159	1.506			216.713	0	216.869	2.912	216.989	1.493	217.682	3.011	216.783	1.646	216.796	4.259	217.362	4.149			216.854	0	217.623	-1.327	217.651	-1.348	217.336	0.443	216.991	0.901	216.985	0.845	217.852	-1.915
	216.815	0	216.975	20.24	216.977	13.339	217.198	7.886	217.54	4.062	216.846	1.97	217.159	1.64			217.713	0	217.869	3.221	217.989	1.76	218.682	2.268	217.783	1.737	217.795	4.036	218.362	4.553			217.87	0	218.623	-0.794	218.651	-1.073	218.336	0.202	217.991	-0.049	217.984	0.096	218.852	-1.373
	217.814	0	217.975	20.341	217.977	13.442	218.198	7.611	218.54	4.137	217.845	1.534	218.159	1.658			218.712	0	218.869	3.351	218.989	1.915	219.682	2.522	218.782	2.235	218.795	4.544	219.362	5.365			218.869	0	219.623	-0.747	219.65	-1.143	219.336	0.116	218.991	0.541	218.984	0.282	219.851	-2.115
	218.814	0	218.975	20.824	218.977	13.611	219.198	7.677	219.54	3.872	218.845	1.523	219.159	1.598			219.712	0	219.869	3.398	219.989	1.442	220.681	1.907	219.782	1.888	219.795	4.777	220.362	4.72			219.869	0	220.623	-0.099	220.65	-1.066	220.335	-0.034	219.991	0.242	219.984	0.276	220.851	-1.557
	219.814	0	219.974	20.179	219.992	12.965	220.198	7.741	220.54	3.869	219.835	0.917	220.158	1.492			220.712	0	220.869	2.895	221.004	2.089	221.681	2.469	220.782	1.958	220.795	4.461	221.361	4.556			220.869	0	221.622	-0.087	221.65	-1.049	221.335	0.722	220.999	0.365	220.984	0.26	221.851	-1.605
	220.814	0	220.974	20.745	220.992	13.58	221.197	8.044	221.539	4.112	220.835	1.787	221.158	1.554			221.712	0	221.868	3.54	222.004	1.746	222.681	2.615	221.782	1.996	221.794	4.862	222.361	5.148			221.869	0	222.622	-0.178	222.65	-0.701	222.351	0.74	221.999	0.697	221.983	0.946	222.851	-1.559
	221.814	0	221.974	20.337	221.992	13.668	222.197	7.701	222.539	4.03	221.835	2.266	222.158	1.712			222.711	0	222.868	2.865	223.003	2.217	223.681	2.023	222.782	2.088	222.794	4.564	223.361	4.753			222.869	0	223.622	-0.683	223.65	-1.026	223.35	0.583	222.998	0.859	222.983	0.729	223.851	-1.4
	222.813	0	222.974	20.314	222.991	13.28	223.197	7.592	223.539	3.975	222.835	1.423	223.158	1.88			223.711	0	223.868	3.089	224.003	1.775	224.681	2.406	223.781	2.154	223.794	4.223	224.361	5.409			223.868	0	224.622	-0.992	224.649	-0.831	224.35	0.302	223.998	0.788	223.983	0.264	224.85	-1.33
	223.813	0	223.974	20.414	223.991	13.053	224.197	7.948	224.539	3.881	223.834	1.532	224.157	1.422			224.711	0	224.867	3.168	225.003	1.491	225.68	2.034	224.781	2.06	224.794	5.268	225.361	4.463			224.868	0	225.621	-0.969	225.649	-0.763	225.35	0.142	224.998	0.275	224.983	0.163	225.85	-1.679
	224.813	0	224.973	20.176	224.991	13.498	225.196	7.961	225.538	3.715	224.834	0.919	225.157	1.098			225.711	0	225.867	3.338	226.003	1.977	226.68	3.193	225.781	2.063	225.793	4.661	226.36	5.135			225.868	0	226.621	-0.656	226.649	-0.573	226.35	0.756	225.998	0.914	225.983	0.415	226.85	-1.412
	225.813	0	225.973	20.459	225.991	13.007	226.197	7.716	226.538	3.551	225.834	1.614	226.157	1.069			226.711	0	226.867	3.385	227.003	2.381	227.68	2.525	226.781	2.506	226.793	4.407	227.36	5.582			226.868	0	227.621	-0.392	227.649	-1.166	227.349	0.78	226.997	0.531	226.982	0.74	227.85	-2.024
	226.812	0	226.973	20.032	226.99	13.069	227.196	7.563	227.538	3.673	226.834	0.876	227.157	1.206			227.71	0	227.867	3.292	228.002	1.802	228.68	2.497	227.781	1.773	227.793	4.473	228.36	5.026			227.867	0	228.621	-0.337	228.648	-1.234	228.349	0.113	227.997	1.128	227.982	0.454	228.849	-1.797
	227.828	0	227.973	20.354	227.99	13.44	228.196	8.123	228.538	4.106	227.834	1.149	228.156	1.422			228.71	0	228.867	3.337	229.002	1.634	229.679	3.11	228.78	2.078	228.793	4.976	229.36	5.22			228.867	0	229.62	-0.346	229.648	-0.745	229.349	0.719	228.997	0.801	228.982	0.585	229.849	-1.589
	228.828	0	228.972	20.279	228.99	13.429	229.196	8.184	229.537	4.019	228.833	1.766	229.156	1.465			229.71	0	229.866	3.497	230.002	1.472	230.679	2.649	229.78	2.482	229.793	5.15	230.359	5.453			229.867	0	230.62	-0.836	230.648	-0.404	230.349	0.363	229.997	0.812	229.982	0.148	230.849	-1.844
	229.827	0	229.972	20.852	229.99	13.387	230.195	8.24	230.537	4.241	229.833	1.118	230.156	1.589			230.71	0	230.866	3.817	231.002	2.134	231.679	2.826	230.78	2.024	230.792	5.2	231.359	5.761			230.867	0	231.62	-0.603	231.648	-0.369	231.349	0.394	230.996	0.77	230.981	0.795	231.849	-1.763
	230.827	0	230.972	20.919	230.99	13.491	231.195	8.152	231.537	4.222	230.833	2.42	231.156	1.806			231.709	0	231.866	3.651	232.001	2.289	232.679	2.565	231.779	2.16	231.792	5.527	232.359	5.159			231.866	0	232.62	-0.5	232.647	-0.694	232.348	0.937	231.996	0.938	231.981	1.004	232.848	-1.034
	231.827	0	231.972	20.983	231.99	13.558	232.195	8.029	232.537	3.635	231.833	2.054	232.155	1.366			232.709	0	232.866	2.74	233.001	1.692	233.678	2.596	232.779	2.259	232.792	4.786	233.359	5.031			232.866	0	233.62	-0.357	233.647	-0.485	233.348	0.544	232.996	0.908	232.981	1.038	233.864	-1.238
	232.827	0	232.971	20.284	232.989	13.324	233.195	8.037	233.536	3.988	232.832	0.887	233.155	1.358			233.709	0	233.865	3.216	234.001	1.703	234.678	1.834	233.779	1.658	233.792	4.852	234.358	4.559			233.866	0	234.619	-0.525	234.647	-0.867	234.348	0.616	233.996	0.963	233.981	0.653	234.864	-1.613
	233.826	0	233.971	20.858	233.989	13.577	234.194	8.366	234.536	3.815	233.832	1.724	234.155	1.571			234.709	0	234.865	2.643	235.001	1.349	235.678	2.447	234.779	1.424	234.791	4.352	235.358	5.134			234.866	0	235.619	-0.612	235.647	-0.686	235.348	0.814	234.996	1.317	234.98	0.636	235.863	-1.539
	234.826	0	234.971	20.758	234.989	13.403	235.194	7.696	235.536	3.842	234.832	1.615	235.155	1.458			235.708	0	235.865	3.554	236	2.144	236.678	2.447	235.779	2.043	235.791	5.242	236.358	5.563			235.865	0	236.619	-0.612	236.646	-0.686	236.348	0.888	235.995	0.711	235.98	0.737	236.863	-1.539
	235.826	0	235.971	20.608	235.988	13.113	236.194	7.524	236.536	3.842	235.832	1.387	236.155	1.513			236.708	0	236.865	3.533	237	1.968	237.678	2.778	236.778	2.343	236.791	5.218	237.358	5.811			236.865	0	237.619	-0.612	237.646	-0.686	237.347	0.814	236.995	0.838	236.98	0.737	237.863	-1.539
	236.826	0	236.97	20.733	236.988	13.403	237.194	7.696	237.536	3.842	236.831	1.584	237.154	1.513			237.708	0	237.864	3.533	238	2.144	238.693	2.778	237.778	2.343	237.791	5.242	238.358	5.811			237.865	0	238.634	-0.754	238.646	-0.984	238.347	0.536	237.995	0.711	237.98	0.737	238.863	-1.415
	237.825	0	237.97	20.608	237.988	13.214	238.193	7.793	238.536	3.904	237.831	1.387	238.154	1.629			238.708	0	238.864	3.528	239	2.115	239.693	2.778	238.778	2.576	238.79	5.218	239.357	5.811			238.865	0	239.634	-0.754	239.646	-0.984	239.347	0.536	238.995	0.838	238.979	0.86	239.862	-1.335
	238.825	0	238.97	20.733	238.988	13.646	239.193	7.793	239.535	3.77	238.847	1.36	239.154	1.893			239.708	0	239.864	3.429	240	2.16	240.692	2.778	239.778	2.582	239.79	5.463	240.357	5.813			239.865	0	240.633	-0.298	240.645	-0.365	240.346	0.461	239.994	0.728	239.979	0.682	240.862	0.9
	239.825	0	239.97	20.402	239.987	13.237	240.193	7.793	240.551	3.77	239.846	1.139	240.154	1.893			240.707	0	240.864	3.401	240.999	2.16	241.692	2.538	240.777	2.576	240.79	5.463	241.357	5.794			240.865	0	241.633	-0.011	241.645	0.062	241.346	0.321	240.994	0.728	240.979	0.682	241.862	1.366
	240.825	0	240.97	20.402	240.987	13.237	241.193	7.793	241.535	4.175	240.846	1.139	241.153	2.01			241.707	0	241.864	3.209	241.999	2.115	242.692	-3.649	241.777	2.309	241.79	5.463	242.357	5.794			241.864	0	242.633	-0.011	242.645	0.167	242.346	0.321	241.994	0.552	241.979	0.572	242.862	0.9
	241.825	0	241.969	20.402	241.987	13.648	242.193	8.376	242.55	10.702	241.846	1.36	242.153	3.262			242.707	0	242.863	-58.722	242.999	-64.689	243.692	1.08	242.777	-64.048	242.789	-99.719	243.356	-41.582			242.864	0	243.633	0.114	243.645	0.062	243.346	0.304	242.994	-0.1	242.979	0.572	243.861	1.366
	242.824	0	242.969	27.521	242.987	22.121	243.192	14.175	243.55	6.542	242.846	12.258	243.153	8.882			243.707	0	243.863	2.068	243.999	1.897	244.692	3.092	243.777	2.309	243.789	5.836	244.356	6.176			243.864	0	244.632	0.857	244.645	0.87	244.345	0.556	243.994	0.32	243.978	0.367	244.861	0.709
	243.824	0	243.969	18.711	243.987	13.952	244.192	8.376	244.55	5.198	243.845	3.191	244.153	3.262			244.706	0	244.863	2.294	244.998	1.636	245.691	3.304	244.776	2.817	244.789	6.479	245.356	6.743			244.863	0	245.632	-0.168	245.644	-0.174	245.345	0.4	244.993	-0.522	244.978	0.651	245.861	0.942
	244.824	0	244.969	17.824	244.986	13.406	245.207	8.547	245.549	5.179	244.845	3.016	245.153	3.34			245.706	0	245.863	1.767	245.998	1.099	246.691	2.32	245.776	2.077	245.789	5.877	246.356	5.974			245.863	0	246.632	0.181	246.644	0.169	246.345	-0.024	245.993	-0.58	245.978	0.307	246.861	1.266
	245.824	0	245.968	16.724	245.986	12.157	246.207	8.019	246.549	4.886	245.845	2.331	246.152	3.06			246.706	0	246.862	1.67	246.998	1.622	247.691	2.483	246.776	2.088	246.789	5.665	247.355	6.537			246.863	0	247.632	0.01	247.644	0.209	247.345	0.133	246.993	-0.19	246.978	-0.013	247.86	0.921
	246.823	0	246.968	16.11	246.986	11.629	247.207	7.956	247.549	5.039	246.845	2.32	247.152	3.086			247.706	0	247.862	1.826	247.998	1.518	248.691	2.484	247.776	2.191	247.788	5.422	248.355	6.555			247.863	0	248.632	0.563	248.659	0.393	248.345	0.334	247.993	-0.066	247.977	0.133	248.86	1.308
	247.823	0	247.968	15.498	247.986	11.555	248.207	7.571	248.549	4.752	247.844	2.356	248.152	2.937			248.705	0	248.862	1.714	248.997	1.882	249.69	2.839	248.775	1.993	248.788	6.175	249.355	6.889			248.862	0	249.631	0.586	249.659	0.99	249.344	0.49	248.992	0.311	248.977	0.475	249.86	1.414
	248.823	0	248.968	15.164	248.985	11.039	249.207	7.541	249.548	4.417	248.844	2.012	249.152	2.824			249.705	0	249.862	1.748	249.997	1.653	250.69	2.438	249.791	2.413	249.788	5.581	250.355	6.669			249.862	0	250.631	0.734	250.659	0.935	250.344	0.361	249.992	0.262	249.977	0.975	250.86	1.225
	249.823	0	249.967	14.317	249.985	11.492	250.206	6.996	250.548	4.4	249.844	2.249	250.151	2.7			250.705	0	250.861	1.252	250.997	1.313	251.69	2.418	250.791	2.37	250.788	5.958	251.37	6.561			250.862	0	251.631	0.651	251.658	1	251.344	0.329	250.992	0.169	250.977	0.858	251.86	1.632
	250.822	0	250.967	14.02	250.985	10.838	251.206	7.027	251.548	4.532	250.844	1.809	251.151	2.734			251.705	0	251.861	1.036	251.997	1.057	252.69	2.902	251.791	2.548	251.803	5.841	252.37	6.528			251.862	0	252.631	0.56	252.658	0.261	252.344	0.586	251.992	0.461	251.976	1.011	252.859	1.506
	251.822	0	251.967	13.885	251.985	10.727	252.206	7.077	252.548	4.563	251.844	1.855	252.151	2.711			252.704	0	252.861	1.756	252.996	1.394	253.689	2.608	252.79	2.659	252.803	5.566	253.37	6.518			252.861	0	253.63	0.466	253.658	0.522	253.343	-0.008	253.007	0.445	252.976	0.656	253.859	1.05
	252.822	0	252.982	13.899	252.984	10.931	253.206	7.219	253.547	4.432	252.843	2.241	253.151	3.021			253.704	0	253.861	1.571	253.996	0.847	254.689	3.208	253.79	1.979	253.803	5.04	254.369	6.398			253.861	0	254.63	0.976	254.658	0.808	254.343	0.09	254.007	0.116	253.976	0.993	254.859	1.087
	253.822	0	253.982	13.883	253.984	10.886	254.205	7.083	254.547	4.814	253.843	2.282	254.15	3.122			254.704	0	254.861	1.523	254.996	1.388	255.689	3.018	254.79	2.921	254.802	5.988	255.369	6.947			254.861	0	255.63	0.618	255.658	0.225	255.343	-0.355	255.006	0.542	254.976	0.856	255.859	1.585
	254.821	0	254.982	13.609	254.984	10.145	255.205	6.584	255.547	3.804	254.843	2.313	255.15	2.905			255.704	0	255.86	1.332	255.996	1.462	256.689	2.787	255.789	2.683	255.802	5.746	256.369	6.336			255.861	0	256.63	0.503	256.657	0.332	256.343	0.212	256.006	0.627	255.975	0.434	256.858	0.747
	255.821	0	255.982	12.648	255.984	9.561	256.205	6.403	256.547	3.723	255.843	1.611	256.15	2.576			256.704	0	256.86	1.156	256.996	1.702	257.688	2.406	256.789	2.439	256.802	6.213	257.369	6.57			256.861	0	257.629	0.969	257.657	0.79	257.342	0.247	257.006	0.179	256.975	0.232	257.858	1.34
	256.821	0	256.981	13.06	256.983	10.101	257.205	6.669	257.547	4.031	256.842	2.104	257.15	2.96			257.703	0	257.86	1.472	257.995	1.404	258.688	2.318	257.789	2.524	257.802	5.548	258.368	6.154			257.861	0	258.629	0.99	258.657	0.712	258.342	-0.307	258.006	0.515	257.975	0.524	258.858	0.637
	257.821	0	257.981	12.392	257.983	9.805	258.204	6.216	258.546	4.113	257.842	2.205	258.149	3.238			258.703	0	258.86	1.359	258.995	0.741	259.688	2.74	258.789	2.496	258.801	5.717	259.368	6.845			258.86	0	259.629	1.134	259.657	1.009	259.342	0.382	259.005	-0.031	258.975	0.741	259.858	1.174
	258.821	0	258.981	12.8	258.983	9.615	259.204	6.574	259.546	4.361	258.842	1.618	259.149	2.635			259.703	0	259.86	1.369	259.995	1.623	260.688	2.688	259.789	3.396	259.801	5.712	260.368	6.58			259.86	0	260.629	-0.311	260.656	-0.026	260.342	-0.259	260.005	0.285	259.975	0.843	260.857	-0.902
	259.82	0	259.981	12.18	259.985	8.725	260.204	5.946	260.546	3.364	259.842	1.15	260.149	2.978			260.718	0	260.859	1.497	260.995	0.984	261.688	2.75	260.788	1.792	260.801	5.24	261.368	5.727			260.86	0	261.629	-0.48	261.656	-0.52	261.341	-0.717	261.005	-1.056	260.974	-0.89	261.858	-1.144
	260.82	0	260.981	11.387	260.984	8.983	261.204	5.925	261.546	3.928	260.841	1.293	261.149	3.033			261.718	0	261.859	1.82	261.994	1.242	262.687	1.831	261.788	2.288	261.801	6.051	262.368	6.024			261.859	0	262.628	-0.415	262.656	0.124	262.341	-0.131	262.005	-1.072	261.974	-0.843	262.857	-0.994
	261.82	0	261.98	12.068	261.984	9.41	262.203	6.187	262.545	4.353	261.841	1.956	262.148	2.833			262.718	0	262.859	1.577	262.994	1.105	263.687	2.283	262.788	2.397	262.8	5.682	263.367	6.392			262.859	0	263.628	-0.04	263.656	0.01	263.341	-0.376	263.005	-0.442	262.974	-1.166	263.857	-0.104
	262.82	0	262.98	11.442	262.984	9.375	263.203	6.271	263.545	4.219	262.841	1.848	263.148	3.099			263.718	0	263.858	1.642	263.994	1.683	264.687	2.488	263.788	2.902	263.8	5.356	264.367	6.443			263.859	0	264.628	0.012	264.655	0.341	264.341	-0.511	264.004	-0.443	263.974	-0.134	264.857	0.11
	263.819	0	263.98	11.299	263.984	8.846	264.203	5.938	264.545	3.623	263.841	1.56	264.148	3.008			264.717	0	264.858	1.334	264.994	1.398	265.687	2.847	264.787	2.199	264.8	6.024	265.367	6.285			264.859	0	265.628	0.423	265.655	1.037	265.341	-0.367	265.004	0.05	264.973	-0.006	265.857	0.806
	264.819	0	264.98	11.213	264.983	8.481	265.203	6.345	265.545	4.283	264.84	1.759	265.148	2.675			265.717	0	265.858	1.442	265.993	1.32	266.686	2.041	265.787	2.605	265.8	6.093	266.367	6.222			265.858	0	266.627	-0.273	266.655	-0.087	266.34	-0.042	266.004	0.092	265.973	0.12	266.856	-0.055
	265.819	0	265.979	11.653	265.983	9.086	266.203	6.537	266.544	4.014	265.84	2.327	266.148	2.871			266.717	0	266.858	1.711	266.993	1.536	267.686	2.403	266.787	2.152	266.799	5.282	267.366	6.348			266.858	0	267.627	0.158	267.655	-0.124	267.34	-0.262	267.004	-0.332	266.973	0.046	267.856	0.497
	266.819	0	266.979	10.843	266.983	9.115	267.202	6.01	267.544	3.596	266.84	2.014	267.163	2.913			267.717	0	267.857	1.094	267.993	1.161	268.686	2.663	267.787	2.344	267.799	5.807	268.366	5.758			267.858	0	268.627	0.563	268.654	0.469	268.34	0.002	268.004	0.053	267.973	0.112	268.856	0.874
	267.818	0	267.979	10.645	267.983	8.511	268.202	6.149	268.544	4.033	267.84	1.795	268.163	3.233			268.716	0	268.857	2.196	268.993	1.493	269.686	2.882	268.786	2.123	268.799	5.585	269.366	6.948			268.858	0	269.627	1.139	269.654	0.543	269.34	-0.118	269.003	0.444	268.972	0.632	269.855	0.729
	268.818	0	268.979	11.183	268.983	8.778	269.202	6.248	269.544	3.86	268.84	2.439	269.163	3.472			269.716	0	269.873	1.809	269.993	1.789	270.685	2.817	269.786	3.016	269.799	6.167	270.366	6.752			269.858	0	270.626	0.642	270.654	0.331	270.34	0.209	270.003	0.314	269.972	0.804	270.855	0.938
	269.818	0	269.978	10.409	269.982	8.297	270.202	5.983	270.543	3.802	269.839	1.573	270.162	2.782			270.716	0	270.872	1.56	270.992	1.389	271.685	2.287	270.786	2.328	270.799	5.867	271.365	6.71			270.857	0	271.626	0.835	271.654	0.316	271.339	0.219	271.003	0.472	270.972	0.778	271.855	1.128
	270.818	0	270.978	10.657	270.982	8.489	271.201	5.859	271.543	3.652	270.839	1.697	271.162	3.201			271.716	0	271.872	1.368	271.992	1.214	272.685	2.292	271.786	2.467	271.798	5.247	272.365	6.502			271.857	0	272.626	0.844	272.654	0.617	272.339	0.641	272.002	0.32	271.987	0.29	272.855	0.923
	271.818	0	271.978	10.972	271.982	8.381	272.201	6.124	272.543	3.457	271.839	2.181	272.162	3.017			272.715	0	272.872	1.72	272.992	1.593	273.685	2.493	272.785	2.885	272.798	5.962	273.365	6.228			272.872	0	273.626	0.624	273.653	0.475	273.339	0.633	273.002	0.36	272.987	0.697	273.855	0.626
	272.817	0	272.978	10.065	272.982	7.456	273.201	5.746	273.543	3.523	272.839	1.779	273.162	2.888			273.715	0	273.872	1.706	273.992	1.101	274.685	2.071	273.785	2.311	273.798	5.686	274.365	6.891			273.872	0	274.625	1.011	274.653	0.549	274.338	0.803	274.002	0.408	273.987	0.635	274.854	1.246
	273.817	0	273.977	10.281	273.981	8.101	274.201	5.338	274.543	3.414	273.838	1.421	274.161	2.912			274.715	0	274.871	1.726	274.991	1.137	275.684	2.111	274.785	2.621	274.798	5.486	275.365	6.641			274.872	0	275.625	0.939	275.653	0.754	275.338	0.299	275.002	1.192	274.987	1.193	275.854	0.797
	274.817	0	274.978	9.831	274.981	8.294	275.201	5.955	275.542	3.479	274.838	1.704	275.161	2.859			275.715	0	275.871	1.098	276.007	1.834	276.684	2.654	275.785	2.438	275.797	5.588	276.364	6.18			275.872	0	276.625	1.135	276.653	0.931	276.354	1.107	276.001	0.838	275.986	1.048	276.854	1.672
	275.817	0	275.977	10.208	275.981	7.97	276.2	5.712	276.542	3.4	275.838	1.668	276.161	2.561			276.715	0	276.871	1.389	277.007	1.129	277.684	2.886	276.785	3.182	276.797	6.361	277.364	7.134			276.871	0	277.625	0.7	277.652	0.791	277.353	0.647	277.001	1.254	276.986	0.768	277.853	1
	276.816	0	276.977	9.705	276.981	7.991	277.2	5.724	277.542	3.752	276.838	1.655	277.161	2.513			277.714	0	277.871	1.844	278.006	1.736	278.684	3.213	277.784	3.197	277.797	6.145	278.364	7.241			277.871	0	278.625	1.043	278.652	0.486	278.353	0.552	278.001	0.46	277.986	0.475	278.853	1.511
	277.816	0	277.977	10.034	277.98	7.992	278.2	5.41	278.542	3.746	277.837	1.991	278.16	3.106			278.714	0	278.871	1.722	279.006	2.135	279.683	2.735	278.784	3.189	278.797	6.628	279.364	6.938			278.871	0	279.624	0.564	279.652	0.73	279.353	1.055	279.001	0.483	278.986	1.306	279.853	0.728
	278.816	0	278.978	9.593	278.98	7.854	279.2	5.524	279.541	3.638	278.837	1.441	279.16	2.616			279.714	0	279.87	1.305	280.006	1.924	280.683	2.84	279.784	2.711	279.796	6.147	280.363	6.605			279.871	0	280.624	0.742	280.652	0.553	280.353	0.575	280.001	0.33	279.985	1.175	280.853	1.012
	279.816	0	279.977	9.876	279.98	7.761	280.199	5.589	280.541	3.852	279.837	1.942	280.16	3.14			280.714	0	280.87	1.617	281.006	1.474	281.683	2.435	280.784	3.097	280.796	6.766	281.363	6.526			280.871	0	281.624	1.006	281.651	1.022	281.352	0.812	281	0.982	280.985	1.057	281.853	1.218
	280.815	0	280.977	10.112	280.98	8.163	281.199	5.999	281.541	3.777	280.837	2.12	281.16	2.97			281.713	0	281.87	1.417	282.005	1.325	282.683	2.188	281.783	2.854	281.796	5.727	282.363	6.286			281.87	0	282.624	1.346	282.651	0.943	282.352	1.347	282	0.934	281.985	1.474	282.852	1.597
	281.815	0	281.977	9.64	281.979	7.832	282.199	5.307	282.541	3.058	281.837	1.928	282.159	2.783			282.713	0	282.87	1.65	283.005	1.349	283.683	2.567	282.783	2.461	282.796	5.599	283.363	6.817			282.87	0	283.623	0.851	283.651	1.15	283.352	0.911	283	1.088	282.985	1.181	283.852	1.478
	282.831	0	282.977	9.33	282.995	7.338	283.201	5.255	283.54	3.625	282.836	1.155	283.159	2.534			283.713	0	283.869	1.628	284.005	1.468	284.682	2.885	283.783	3.335	283.796	5.958	284.362	6.677			283.87	0	284.623	0.615	284.651	0.96	284.352	0.433	284	1.131	283.985	0.983	284.852	0.448
	283.83	0	283.977	9.921	283.995	7.883	284.201	5.884	284.54	3.645	283.836	2.175	284.159	3.138			284.713	0	284.869	1.379	285.005	1.379	285.682	2.727	284.783	2.755	284.795	6.188	285.362	6.656			284.87	0	285.623	1.282	285.65	0.79	285.351	0.931	284.999	0.812	284.984	1.01	285.852	1.211
	284.83	0	284.976	9.812	284.994	7.573	285.201	5.096	285.54	3.254	284.836	2.081	285.159	3.338			285.712	0	285.869	1.5	286.004	1.4	286.682	2.384	285.782	3.036	285.795	6.351	286.362	6.562			285.869	0	286.623	0.98	286.65	1.075	286.351	1.366	285.999	1.318	285.984	1.109	286.851	1.74
	285.83	0	285.976	9.192	285.994	7.155	286.2	4.954	286.54	3.105	285.836	1.5	286.159	2.583			286.712	0	286.869	1.771	287.004	1.421	287.682	2.328	286.782	2.901	286.795	5.751	287.362	5.902			286.869	0	287.622	1.165	287.65	1.026	287.351	1.123	286.999	1.356	286.984	1.547	287.867	1.187
	286.83	0	286.976	9.056	286.994	7.468	287.2	5.326	287.54	3.247	286.835	0.775	287.158	2.302			287.712	0	287.868	0.754	288.004	1.01	288.681	2.312	287.782	2.657	287.795	5.475	288.361	6.245			287.869	0	288.622	1.495	288.65	1.601	288.351	1.003	287.999	1.39	287.984	1.791	288.866	2.053
	287.829	0	287.975	9.505	287.994	7.651	288.2	5.439	288.539	3.907	287.835	2.188	288.158	2.72			288.712	0	288.868	1.273	289.004	1.265	289.681	2.611	288.782	2.6	288.794	5.46	289.361	6.501			288.869	0	289.622	1.19	289.65	0.763	289.35	1.557	288.998	1.386	288.983	1.039	289.866	1.708
	288.829	0	288.976	9.496	288.993	7.676	289.2	5.481	289.539	3.435	288.835	2.032	289.158	2.572			289.712	0	289.868	1.496	290.003	1.333	290.681	2.311	289.782	2.74	289.794	5.944	290.361	5.643			289.868	0	290.622	1.389	290.649	1.113	290.351	1.131	289.998	0.742	289.983	1.422	290.866	1.386
	289.829	0	289.975	9.054	289.993	7.228	290.2	5.194	290.539	3.427	289.835	1.439	290.158	2.511			290.711	0	290.868	1.05	291.003	1.328	291.681	1.948	290.781	2.189	290.794	5.633	291.361	6.655			290.868	0	291.621	1.183	291.649	1.213	291.35	1.334	290.998	1.508	290.983	1.302	291.866	2.066
	290.829	0	290.975	9.123	290.993	7.081	291.199	5.262	291.539	3.114	290.834	1.154	291.157	2.351			291.711	0	291.867	0.664	292.003	1.093	292.68	2.435	291.781	1.933	291.794	5.299	292.361	6.57			291.868	0	292.621	0.98	292.649	1.424	292.35	1.033	291.998	1.323	291.983	1.535	292.866	1.386
	291.828	0	291.975	8.188	291.993	7.165	292.199	4.611	292.538	3.017	291.834	1.572	292.157	2.659			292.711	0	292.867	1.369	293.003	1.398	293.696	2.409	292.781	2.788	292.793	5.489	293.36	6.875			292.868	0	293.621	1.381	293.649	1.031	293.35	1.369	292.998	1.028	292.982	1.865	293.865	1.481
	292.828	0	292.974	8.391	292.993	7.052	293.199	4.789	293.538	3.179	292.834	1.226	293.157	2.432			293.711	0	293.867	1.213	294.003	1.294	294.696	2.607	293.781	2.926	293.793	5.912	294.36	6.362			293.867	0	294.636	1.161	294.648	1.345	294.35	1.3	293.997	1.078	293.982	1.283	294.865	1.463
	293.828	0	293.974	8.594	293.992	7.054	294.199	4.72	294.538	3.208	293.849	1.272	294.157	3.14			294.71	0	294.867	1.25	295.002	2.152	295.695	3.132	294.78	2.989	294.793	5.777	295.36	6.85			294.867	0	295.636	1.167	295.648	0.653	295.349	0.826	294.997	1.047	294.982	0.967	295.865	1.561
	294.828	0	294.974	8.832	294.992	6.696	295.198	4.767	295.538	3.367	294.849	1.226	295.156	2.506			295.71	0	295.867	1.556	296.002	1.921	296.695	2.686	295.78	2.943	295.793	6.215	296.36	7.36			295.867	0	296.636	1.33	296.648	0.733	296.349	0.87	295.997	0.859	295.982	0.582	296.865	1.662
	295.828	0	295.974	8.354	295.992	6.982	296.198	5.07	296.537	3.245	295.849	1.707	296.156	2.606			296.71	0	296.866	1.789	297.002	1.567	297.695	3.259	296.78	2.64	296.792	5.707	297.359	7.173			296.867	0	297.636	1.215	297.648	1.118	297.349	0.974	296.997	1.019	296.981	1.191	297.864	1.4
	296.827	0	296.974	8.84	296.992	7.148	297.198	4.607	297.553	3.339	296.849	1.633	297.156	2.895			297.71	0	297.866	1.825	298.002	1.662	298.695	2.538	297.78	3.262	297.792	5.825	298.359	7.144			297.867	0	298.635	1.369	298.647	1.464	298.349	1.609	297.996	1.526	297.981	1.707	298.864	1.783
	297.827	0	297.973	8.282	297.991	6.582	298.198	5.049	298.553	3.601	297.848	1.31	298.156	2.821			298.709	0	298.866	1.376	299.001	1.587	299.694	2.71	298.779	3.118	298.792	5.812	299.359	6.938			298.866	0	299.635	1.407	299.647	1.539	299.348	1.199	298.996	1.481	298.981	1.604	299.864	1.717
	298.827	0	298.973	8.508	298.991	6.977	299.197	5.011	299.552	3.545	298.849	1.232	299.156	2.487			299.709	0	299.866	1.598	300.001	1.431	300.694	1.954	299.779	2.832	299.792	6.237	300.359	6.241			299.866	0	300.635	1.229	300.647	0.833	300.348	0.827	299.996	1.152	299.981	1.654	300.864	1.774
	299.827	0	299.973	8.499	299.991	7.026	300.197	4.951	300.552	3.637	299.848	1.486	300.155	2.618			300.709	0	300.865	1.375	301.001	1.033	301.694	2.888	300.779	2.501	300.792	5.927	301.359	6.603			300.866	0	301.635	1.798	301.647	1.391	301.348	1.371	300.996	1.396	300.981	1.89	301.863	2.422
	300.826	0	300.972	8.489	300.991	6.999	301.197	5.035	301.552	3.121	300.848	1.823	301.155	2.84			301.709	0	301.865	1.257	302.001	1.694	302.694	2.57	301.779	3.095	301.792	6.111	302.358	6.359			301.866	0	302.635	1.569	302.647	1.124	302.347	1.424	301.995	1.831	301.98	2.302	302.863	1.112
	301.826	0	301.972	8.554	301.99	6.585	302.197	4.898	302.552	3.235	301.847	1.437	302.155	2.391			302.708	0	302.865	1.505	303	1.185	303.693	2.905	302.778	2.716	302.791	5.691	303.358	6.875			302.865	0	303.634	1.676	303.646	1.105	303.347	1.186	302.995	1.525	302.98	1.338	303.863	1.595
	302.826	0	302.972	8.281	302.99	6.792	303.196	4.333	303.551	2.923	302.848	0.939	303.155	2.38			303.708	0	303.865	1.807	304.001	2.126	304.693	2.8	303.778	3.547	303.791	6.008	304.358	7.094			303.865	0	304.634	1.35	304.662	1.318	304.347	1.721	303.995	1.334	303.98	1.278	304.863	1.726
	303.826	0	303.972	7.933	303.99	6.485	304.196	4.459	304.551	2.778	303.847	1.032	304.154	2.264			304.708	0	304.864	1.819	305	1.946	305.693	2.845	304.778	3.407	304.791	6.346	305.373	7.303			304.865	0	305.634	1.547	305.661	1.318	305.347	1.652	304.995	1.323	304.98	1.685	305.862	1.56
	304.825	0	304.971	8.028	304.99	6.357	305.196	4.519	305.551	3.167	304.847	1.037	305.154	2.571			305.708	0	305.864	1.63	306	1.512	306.693	2.723	305.793	3.14	305.806	6.308	306.373	6.801			305.865	0	306.634	2.131	306.661	1.339	306.347	1.775	305.994	1.166	305.979	1.569	306.862	1.927
	305.825	0	305.971	8.516	305.993	6.559	306.196	4.773	306.551	3.204	305.847	1.656	306.154	2.645			306.708	0	306.864	1.543	307	2.063	307.693	2.937	306.793	3.559	306.806	6.586	307.373	6.934			306.864	0	307.633	1.382	307.661	0.867	307.346	1.288	307.01	1.475	306.979	1.627	307.862	1.793
	306.825	0	306.971	8.18	306.993	6.679	307.196	4.917	307.55	3.713	306.847	0.995	307.154	2.726			307.707	0	307.864	1.293	308	1.063	308.692	1.834	307.793	3.135	307.806	6.015	308.372	5.748			307.864	0	308.633	1.655	308.661	0.837	308.346	1.372	308.01	1.422	307.979	1.239	308.862	1.817
	307.825	0	307.971	8.707	307.993	7.124	308.195	4.81	308.55	3.223	307.846	1.725	308.153	2.653			308.707	0	308.864	0.582	308.999	1.132	309.692	2.898	308.793	2.282	308.805	5.557	309.372	6.666			308.864	0	309.633	1.246	309.66	1.451	309.346	1.476	309.009	1.624	308.979	1.53	309.862	1.926
	308.825	0	308.971	7.847	308.992	6.52	309.211	4.311	309.55	2.896	308.846	1.649	309.153	2.503			309.707	0	309.863	1.26	309.999	1.885	310.692	2.601	309.792	3.171	309.805	6.525	310.372	6.619			309.864	0	310.633	1.72	310.66	1.103	310.346	1.413	310.009	1.396	309.978	2.156	310.861	1.628
	309.824	0	309.97	7.704	309.992	6.581	310.21	4.429	310.55	2.706	309.846	1.344	310.153	2.707			310.707	0	310.863	1.506	310.999	1.565	311.692	2.809	310.792	2.726	310.805	5.836	311.372	6.712			310.863	0	311.632	1.778	311.66	1.269	311.345	1.474	311.009	1.542	310.978	1.731	311.861	1.724
	310.824	0	310.97	7.532	310.992	6.357	311.21	4.473	311.55	3.175	310.845	1.025	311.153	2.984			311.706	0	311.863	2.075	311.999	2.199	312.691	2.494	311.792	3.095	311.805	6.316	312.372	6.846			311.863	0	312.632	1.762	312.66	1.22	312.345	1.545	312.009	1.852	311.978	1.673	312.861	1.787
	311.824	0	311.985	7.822	311.992	6.363	312.21	4.557	312.55	3.03	311.845	1.666	312.152	2.957			312.706	0	312.863	1.337	312.998	1.616	313.691	3.079	312.792	3.201	312.804	5.951	313.371	6.739			312.863	0	313.632	1.598	313.66	1.335	313.345	1.431	313.008	1.096	312.978	1.779	313.861	1.586
	312.824	0	312.985	7.542	312.991	6.188	313.21	4.483	313.549	2.828	312.845	0.742	313.152	2.673			313.706	0	313.862	1.704	313.998	1.209	314.691	2.726	313.792	3.117	313.804	6.123	314.371	6.905			313.863	0	314.632	1.334	314.659	1.634	314.345	1.275	314.008	1.348	313.977	1.464	314.86	2.404
	313.823	0	313.985	7.348	313.991	6.199	314.21	4.507	314.549	3.198	313.845	1.806	314.152	2.306			314.721	0	314.862	1.16	314.998	1.663	315.691	2.735	314.791	2.89	314.804	6.214	315.371	6.303			314.863	0	315.631	1.568	315.659	1.373	315.344	1.561	315.008	1.494	314.977	1.9	315.86	2.182
	314.823	0	314.985	7.629	314.991	6.208	315.209	4.782	315.549	3.608	314.844	0.985	315.152	2.706			315.721	0	315.862	1.494	315.998	1.672	316.69	2.732	315.791	2.662	315.804	6.56	316.371	7.09			315.862	0	316.631	2.06	316.659	2.543	316.344	2.378	316.008	1.743	315.977	2.063	316.86	2.327
	315.823	0	315.985	7.612	315.991	6.334	316.209	4.936	316.548	3.152	315.844	1.588	316.152	2.331			316.721	0	316.862	0.953	316.997	1.374	317.69	2.648	316.791	2.841	316.803	6.185	317.371	6.957			316.862	0	317.631	1.783	317.659	1.614	317.344	2.331	317.008	2.333	316.977	2.682	317.86	1.916
	316.823	0	316.984	7.282	316.99	6.264	317.209	4.343	317.548	3.09	316.844	1.267	317.151	2.352			317.721	0	317.861	1.319	317.997	1.791	318.69	2.335	317.791	3.13	317.803	6.07	318.37	6.91			317.862	0	318.631	2.064	318.658	1.985	318.344	2.051	318.007	1.631	317.976	1.721	318.859	2.712
	317.822	0	317.984	7.523	317.99	5.7	318.209	4.311	318.548	2.69	317.844	1.095	318.151	2.028			318.72	0	318.861	1.508	318.997	1.963	319.69	3.077	318.79	3.578	318.803	6.252	319.37	7.228			318.862	0	319.631	1.532	319.658	1.518	319.343	1.737	319.007	2.074	318.976	2.595	319.859	1.974
	318.822	0	318.984	7.22	318.99	5.731	319.208	3.976	319.548	2.604	318.844	0.914	319.151	2.213			319.72	0	319.861	1.539	319.997	1.788	320.689	3.089	319.79	2.844	319.803	6.472	320.37	6.865			319.861	0	320.63	2.009	320.658	1.621	320.343	1.936	320.007	1.707	319.976	1.711	320.859	1.503
	319.822	0	319.984	7.781	319.99	5.886	320.208	4.461	320.547	3.062	319.843	1.101	320.151	2.578			320.72	0	320.861	1.498	320.996	1.791	321.689	2.985	320.79	3.127	320.803	6.352	321.37	6.715			320.861	0	321.63	2.148	321.658	1.687	321.343	1.787	321.007	1.803	320.976	1.915	321.859	1.967
	320.822	0	320.983	7.398	320.99	6.329	321.208	4.534	321.547	2.88	320.843	1.29	321.15	2.184			321.72	0	321.861	1.089	321.996	2.213	322.689	2.218	321.79	3.162	321.802	5.671	322.369	6.811			321.861	0	322.63	1.943	322.657	1.938	322.343	2.134	322.006	1.967	321.976	2.175	322.858	2.675
	321.821	0	321.983	7.443	321.989	5.59	322.208	4.299	322.547	2.464	321.843	0.994	322.166	2.747			322.719	0	322.86	1.442	322.996	1.356	323.689	2.206	322.789	2.956	322.802	5.925	323.369	6.247			322.861	0	323.63	2.369	323.657	1.938	323.343	2.105	323.006	1.894	322.975	2.362	323.858	3.017
	322.821	0	322.983	7.398	322.989	5.737	323.207	4.445	323.547	2.963	322.843	1.222	323.166	2.496			323.719	0	323.86	1.178	323.996	1.161	324.688	2.827	323.789	2.811	323.802	5.85	324.369	6.988			323.86	0	324.629	1.862	324.657	1.61	324.342	1.898	324.006	1.716	323.975	2.471	324.858	2.223
	323.821	0	323.983	7.499	323.989	5.992	324.207	4.397	324.547	2.472	323.842	1.48	324.165	2.933			324.719	0	324.875	1.388	324.995	1.448	325.688	2.675	324.789	2.953	324.802	5.993	325.369	6.366			324.86	0	325.629	1.553	325.657	1.267	325.342	1.529	325.006	1.686	324.975	2.046	325.858	1.966
	324.821	0	324.983	7.046	324.989	5.375	325.207	4.083	325.546	2.634	324.842	0.808	325.165	2.2			325.719	0	325.875	1.406	325.995	1.584	326.688	2.526	325.789	2.955	325.801	5.678	326.368	6.678			325.86	0	326.629	1.498	326.656	1.612	326.342	1.325	326.005	1.184	325.975	1.572	326.858	2.364
	325.821	0	325.982	7.22	325.988	5.782	326.207	3.991	326.546	2.653	325.842	0.405	326.165	2.186			326.718	0	326.875	1.254	326.995	1.228	327.688	3.261	326.789	3.31	326.801	6.238	327.368	7.332			326.86	0	327.629	2.048	327.656	1.961	327.342	2.15	327.005	1.83	326.99	2.198	327.857	2.133
	326.82	0	326.982	7.009	326.988	5.92	327.206	4.263	327.546	2.762	326.842	0.969	327.165	2.507			327.718	0	327.875	1.447	327.995	1.756	328.688	3.245	327.788	3.065	327.801	6.312	328.368	7.701			327.875	0	328.628	1.862	328.656	1.284	328.341	2.172	328.005	1.654	327.99	1.685	328.857	1.614
	327.82	0	327.982	7.259	327.988	6.021	328.206	4.408	328.546	3.338	327.841	0.93	328.164	2.832			328.718	0	328.874	1.935	328.994	1.645	329.687	2.987	328.788	3.416	328.801	6.068	329.368	7.437			328.875	0	329.628	1.508	329.656	1.48	329.341	2.137	329.005	1.431	328.99	1.955	329.857	1.656
	328.82	0	328.982	7.191	328.988	6.121	329.206	4.346	329.545	2.727	328.841	1.556	329.164	2.602			329.718	0	329.874	1.309	329.994	1.173	330.687	2.587	329.788	3.127	329.8	6.063	330.367	7.062			329.875	0	330.628	1.547	330.656	1.95	330.341	1.824	330.004	1.34	329.989	1.762	330.857	2.158
	329.82	0	329.981	7.168	329.987	5.553	330.206	3.885	330.545	2.767	329.841	0.84	330.164	2.221			330.718	0	330.874	1.373	331.01	1.58	331.687	3.002	330.788	3.458	330.8	5.914	331.367	6.971			330.874	0	331.628	1.466	331.655	1.524	331.341	1.924	331.004	1.718	330.989	1.96	331.856	1.887
	330.819	0	330.981	6.83	330.987	5.555	331.206	3.949	331.545	2.765	330.841	1.152	331.164	2.343			331.717	0	331.874	1.872	332.01	1.623	332.687	3.212	331.787	3.304	331.8	6.107	332.367	7.229			331.874	0	332.627	1.463	332.655	1.241	332.356	1.982	332.004	1.633	331.989	1.807	332.856	1.99
	331.819	0	331.981	6.747	331.987	5.546	332.205	4.436	332.545	2.65	331.84	1.303	332.164	2.489			332.717	0	332.874	1.205	333.009	1.586	333.686	2.502	332.787	3.211	332.8	6.239	333.367	6.457			332.874	0	333.627	1.039	333.655	1.081	333.356	2.063	333.004	1.752	332.989	1.727	333.856	1.837
	332.819	0	332.981	7.126	332.987	5.92	333.205	4.377	333.544	3.105	332.84	0.982	333.163	2.58			333.717	0	333.873	1.09	334.009	1.348	334.686	2.343	333.787	2.785	333.8	5.525	334.366	6.884			333.874	0	334.627	1.819	334.655	1.889	334.356	1.832	334.004	1.654	333.988	1.559	334.856	2.44
	333.819	0	333.98	7.161	333.987	5.967	334.205	4.234	334.544	2.688	333.84	0.869	334.163	2.735			334.717	0	334.873	0.724	335.009	0.819	335.686	2.768	334.787	2.42	334.799	5.828	335.366	6.744			334.873	0	335.627	2.257	335.654	1.575	335.355	2.016	335.003	2.524	334.988	2.519	335.855	2.414
	334.818	0	334.98	7.122	334.986	5.48	335.205	4.375	335.544	3.083	334.84	0.533	335.163	2.367			335.716	0	335.873	1.151	336.008	1.588	336.686	2.948	335.786	2.569	335.799	6.156	336.366	7.796			335.873	0	336.627	2.416	336.654	2.056	336.355	2.701	336.003	2.031	335.988	2.505	336.855	2.645
	335.818	0	335.98	7.181	335.986	6.023	336.204	4.685	336.544	2.628	335.84	0.812	336.163	2.565			336.716	0	336.873	1.402	337.008	1.792	337.686	2.11	336.786	3.479	336.799	6.132	337.366	6.836			336.873	0	337.626	2.185	337.654	1.895	337.355	2.251	337.003	2.466	336.988	3.016	337.855	3.022
	336.818	0	336.98	6.812	336.986	5.549	337.204	4.718	337.543	2.577	336.839	1.206	337.162	2.383			337.716	0	337.872	1.565	338.008	1.548	338.685	2.469	337.786	2.933	337.799	6.01	338.365	6.606			337.873	0	338.626	2.02	338.654	1.919	338.355	2.353	338.003	2.075	337.987	2.368	338.855	2.363
	337.833	0	337.979	6.952	337.986	5.54	338.204	4.539	338.543	3.148	337.839	0.826	338.162	2.769			338.716	0	338.872	1.577	339.008	1.572	339.685	2.779	338.786	2.932	338.798	5.69	339.365	6.856			338.873	0	339.626	1.892	339.653	1.763	339.354	2.237	339.002	1.853	338.987	2.268	339.854	2.119
	338.833	0	338.979	7.373	338.986	6.296	339.204	3.981	339.543	2.3	338.839	0.996	339.162	2.352			339.715	0	339.872	1.284	340.007	1.859	340.685	2.998	339.785	3.023	339.798	6.092	340.365	7.033			339.872	0	340.626	1.904	340.653	1.73	340.354	2.418	340.002	1.734	339.987	2.231	340.854	2.695
	339.833	0	339.979	6.673	339.985	5.599	340.203	3.803	340.543	2.159	339.839	0.834	340.162	1.937			340.715	0	340.872	1.677	341.007	2.305	341.685	2.322	340.785	2.911	340.798	6.135	341.365	6.773			340.872	0	341.625	1.414	341.653	1.415	341.354	2.571	341.002	2.142	340.987	2.437	341.854	2.658
	340.833	0	340.979	6.746	340.985	5.655	341.203	3.681	341.543	2.496	340.838	1.078	341.161	2.493			341.715	0	341.871	1.065	342.007	1.361	342.684	1.999	341.785	3.045	341.798	5.337	342.365	6.346			341.872	0	342.625	1.824	342.653	1.303	342.354	2.031	342.002	2.507	341.987	2.202	342.869	2.194
	341.833	0	341.979	6.896	341.985	5.882	342.203	4.303	342.542	2.623	341.838	1.356	342.161	2.348			342.715	0	342.871	1.109	343.007	0.848	343.684	2.659	342.785	1.714	342.797	5.321	343.364	6.193			342.872	0	343.625	2.108	343.652	2.153	343.353	1.978	343.001	1.564	342.986	2.26	343.869	2.358
	342.832	0	342.978	6.73	342.985	5.737	343.203	4.08	343.542	2.236	342.838	0.792	343.161	2.02			343.715	0	343.871	1.528	344.007	1.28	344.684	3.139	343.785	2.875	343.797	5.738	344.364	6.96			343.871	0	344.625	2.148	344.652	2.136	344.353	2.671	344.001	1.867	343.986	2.442	344.869	2.723
	343.832	0	343.978	6.711	343.984	5.319	344.203	3.981	344.542	2.464	343.838	1.039	344.161	2.3			344.714	0	344.871	1.494	345.006	2.254	345.684	2.808	344.784	3.141	344.797	6.095	345.364	7.265			344.871	0	345.624	2.505	345.652	1.938	345.353	2.501	345.001	2.218	344.986	2.566	345.869	2.346
	344.832	0	344.978	7.122	344.984	5.79	345.202	4.154	345.542	2.964	344.837	1.448	345.16	2.282			345.714	0	345.871	1.266	346.006	1.814	346.683	2.366	345.784	3.036	345.797	6.045	346.364	6.88			345.871	0	346.624	1.916	346.652	1.824	346.353	2.767	346.001	2.107	345.986	2.355	346.868	2.569
	345.832	0	345.978	6.658	345.984	5.837	346.202	4.053	346.542	2.49	345.837	1.066	346.16	2.227			346.714	0	346.87	0.756	347.006	2.035	347.683	2.398	346.784	3.208	346.796	5.556	347.363	6.991			346.871	0	347.624	1.452	347.652	1.695	347.352	1.842	347	1.634	346.985	1.901	347.868	2.381
	346.831	0	346.977	6.023	346.983	5.066	347.202	3.305	347.541	1.928	346.837	0.729	347.16	2.084			347.714	0	347.87	1.272	348.006	1.578	348.699	2.455	347.784	2.997	347.796	5.774	348.363	6.681			347.87	0	348.639	2.388	348.652	1.854	348.352	2.328	348	2.406	347.985	2.234	348.868	2.599
	347.831	0	347.977	6.184	347.983	4.961	348.202	3.657	348.541	2.118	347.852	0.176	348.16	1.791			348.713	0	348.87	0.974	349.005	1.214	349.698	2.077	348.783	2.492	348.796	5.817	349.363	6.286			348.87	0	349.639	1.987	349.651	1.733	349.352	2.192	349	2.369	348.985	1.87	349.868	2.662
	348.831	0	348.977	6.622	348.999	5.61	349.201	3.765	349.541	2.494	348.852	1.115	349.159	1.977			349.713	0	349.87	1.158	350.005	1.492	350.698	3.231	349.783	2.298	349.796	5.684	350.363	7.298			349.87	0	350.639	1.454	350.651	0.952	350.352	1.626	350	1.594	349.985	1.726	350.868	1.998
	349.831	0	349.977	6.486	349.998	5.621	350.201	3.842	350.54	2.996	349.852	0.905	350.159	2.45			350.713	0	350.869	1.436	351.005	1.499	351.698	2.436	350.783	3.535	350.796	6.52	351.362	7.164			350.87	0	351.639	1.538	351.651	1.506	351.352	2.048	351	1.62	350.984	2.203	351.867	2.344
	350.83	0	350.976	6.664	350.998	5.726	351.201	4.207	351.54	2.252	350.852	1.453	351.159	2.542			351.713	0	351.869	0.855	352.005	0.838	352.698	1.965	351.783	2.506	351.795	5.586	352.362	6.61			351.869	0	352.638	1.188	352.651	1.298	352.351	1.435	351.999	1.743	351.984	1.614	352.867	1.996
	351.83	0	351.976	6.222	351.998	5.576	352.201	3.82	352.556	2.371	351.851	0.514	352.159	2.683			352.712	0	352.869	1.183	353.004	0.839	353.697	2.582	352.782	2.663	352.795	5.307	353.362	6.733			352.869	0	353.638	1.407	353.65	1.008	353.351	2.063	352.999	1.699	352.984	1.495	353.867	1.839
	352.83	0	352.976	6.402	352.998	5.652	353.201	3.651	353.555	2.398	352.851	0.986	353.159	2.269			353.712	0	353.869	1.591	354.004	2.062	354.697	2.823	353.782	2.612	353.795	6.045	354.362	7.332			353.869	0	354.638	1.797	354.65	1.313	354.351	1.789	353.999	1.418	353.984	1.596	354.867	1.544
	353.83	0	353.976	6.408	353.997	5.44	354.2	3.443	354.555	2.522	353.851	0.896	354.159	2.227			354.712	0	354.869	1.418	355.004	1.578	355.697	3.326	354.782	2.507	354.795	6.297	355.361	7.157			354.869	0	355.638	1.777	355.65	1.668	355.351	1.631	354.999	1.893	354.984	1.644	355.866	1.884
	354.829	0	354.975	6.237	354.997	5.378	355.2	3.877	355.555	2.204	354.851	1.059	355.158	2.428			355.712	0	355.868	1.339	356.004	1.706	356.697	2.699	355.782	2.793	355.794	6.456	356.361	7.105			355.869	0	356.637	1.625	356.649	1.586	356.35	2.088	355.998	1.908	355.983	1.984	356.866	2.194
	355.829	0	355.975	6.645	355.997	5.362	356.2	3.681	356.555	2.479	355.851	0.985	356.158	2.467			356.711	0	356.868	1.827	357.003	2.15	357.696	2.493	356.782	3.398	356.794	6.195	357.361	7.195			356.868	0	357.637	1.994	357.649	1.49	357.35	1.462	356.998	1.375	356.983	1.784	357.866	1.643
	356.829	0	356.975	6.649	356.997	5.395	357.2	3.565	357.554	2.309	356.85	0.885	357.158	2.243			357.711	0	357.868	1.422	358.003	1.272	358.696	2.093	357.781	2.939	357.794	5.8	358.361	6.747			357.868	0	358.637	1.374	358.665	0.956	358.35	1.861	357.998	1.572	357.983	1.834	358.866	1.707
	357.829	0	357.975	6.748	357.997	5.54	358.199	4.012	358.554	2.121	357.85	0.625	358.157	1.983			358.711	0	358.868	0.932	359.003	0.953	359.696	2.277	358.781	2.604	358.794	5.45	359.361	6.714			358.868	0	359.637	1.98	359.664	2.174	359.35	1.934	358.998	1.41	358.983	1.945	359.865	2.575
	358.828	0	358.975	6.106	358.996	5.23	359.199	4.055	359.554	2.654	358.85	0.757	359.157	2.56			359.711	0	359.867	1.117	360.003	1.263	360.696	2.728	359.796	2.616	359.793	5.996	360.36	6.294			359.868	0	360.637	1.778	360.664	1.966	360.349	2.015	360.013	1.965	359.982	1.997	360.865	2.071
	359.828	0	359.974	6.478	359.996	5.774	360.199	4.04	360.554	2.326	359.85	1.255	360.157	2.77			360.711	0	360.867	1.371	361.003	1.669	361.695	2.902	360.796	2.465	360.809	5.483	361.376	7.378			360.867	0	361.636	1.826	361.664	1.754	361.349	1.893	360.997	1.754	360.982	2.126	361.865	2.439
	360.828	0	360.974	6.481	360.996	5.365	361.199	3.533	361.554	2.926	360.849	1.086	361.157	2.064			361.71	0	361.867	1.156	362.002	1.395	362.695	1.777	361.796	3.142	361.809	5.684	362.376	6.348			361.867	0	362.636	2.09	362.664	2.327	362.349	2.854	362.013	1.493	361.982	2.384	362.865	2.242
	361.828	0	361.974	6.215	361.996	4.883	362.198	3.944	362.553	2.32	361.849	1.084	362.156	2.407			362.71	0	362.867	1.236	363.002	1.119	363.695	2.465	362.796	2.946	362.808	5.782	363.375	6.57			362.867	0	363.636	1.743	363.663	1.655	363.349	2.331	363.012	1.91	362.982	2.733	363.864	2.28
	362.828	0	362.974	5.993	362.995	5.168	363.214	4.064	363.553	2.385	362.849	0.915	363.156	2.432			363.71	0	363.866	1.272	364.002	2.282	364.695	2.534	363.796	2.912	363.808	6.266	364.375	6.643			363.867	0	364.636	2.028	364.663	1.945	364.349	2.093	364.012	2.026	363.981	1.755	364.864	2.263
	363.827	0	363.973	6.073	363.995	5.3	364.213	3.481	364.553	2.596	363.849	0.399	364.156	2.018			364.71	0	364.866	1.288	365.002	1.313	365.695	2.055	364.795	3.107	364.808	5.813	365.375	6.818			364.866	0	365.635	1.946	365.663	1.176	365.348	1.766	365.012	2.282	364.981	2.289	365.864	1.454
	364.827	0	364.973	6.006	364.995	5.06	365.213	3.606	365.553	2.292	364.848	0.771	365.156	2.329			365.709	0	365.866	1.09	366.001	1.359	366.694	2.364	365.795	2.358	365.808	6.01	366.375	6.991			365.866	0	366.635	1.843	366.663	1.612	366.348	1.917	366.012	1.67	365.981	1.863	366.864	2.076
	365.827	0	365.973	5.921	365.995	5.138	366.213	3.741	366.552	2.215	365.848	0.645	366.155	2.127			366.709	0	366.866	1.139	367.001	1.256	367.694	2.533	366.795	2.719	366.807	5.607	367.374	6.576			366.866	0	367.635	2.07	367.662	1.684	367.348	2.357	367.011	1.999	366.981	2.398	367.864	2.151
	366.827	0	366.988	6.141	366.994	5.277	367.213	3.708	367.552	2.558	366.848	1.078	367.155	2.436			367.709	0	367.865	1.031	368.001	1.222	368.694	2.148	367.795	3.166	367.807	6.272	368.374	7.134			367.866	0	368.635	2.299	368.662	1.864	368.348	1.798	368.011	1.901	367.98	2.811	368.863	1.92
	367.826	0	367.988	6.109	367.994	4.74	368.213	3.725	368.552	2.47	367.848	0.835	368.155	2.294			368.709	0	368.865	1.483	369.001	1.412	369.694	1.934	368.794	2.953	368.807	6.101	369.374	6.683			368.865	0	369.634	2.034	369.662	2.132	369.347	2.207	369.011	1.804	368.98	2.711	369.863	2.314
	368.826	0	368.988	6.34	368.994	4.948	369.213	3.897	369.552	2.786	368.847	0.819	369.155	2.392			369.724	0	369.865	0.807	370	1.239	370.693	2.551	369.794	2.742	369.807	5.745	370.374	6.639			369.865	0	370.634	1.738	370.662	1.514	370.347	2.161	370.011	2.18	369.98	2.298	370.863	2.57
	369.826	0	369.988	5.993	369.994	5.258	370.212	3.15	370.551	2.434	369.847	0.871	370.155	2.15			370.724	0	370.865	0.929	371	0.899	371.693	2.761	370.794	2.993	370.806	5.94	371.373	7.363			370.865	0	371.634	2.159	371.662	2.189	371.347	1.815	371.011	1.897	370.98	1.902	371.863	2.363
	370.826	0	370.987	5.86	370.994	5.059	371.212	3.295	371.551	2	370.847	0.699	371.154	2.069			371.724	0	371.864	1.662	372	1.766	372.693	3.002	371.794	2.907	371.806	6.318	372.373	7.496			371.865	0	372.634	1.925	372.661	1.72	372.347	2.189	372.01	2.322	371.979	1.954	372.862	2.469
	371.825	0	371.987	5.84	371.993	4.365	372.212	3.438	372.551	2.129	371.847	0.573	372.154	2.186			372.723	0	372.864	1.551	373	1.699	373.693	3.906	372.794	3.407	372.806	6.349	373.373	7.458			372.865	0	373.633	2.31	373.661	2.038	373.346	2.464	373.01	2.225	372.979	2.613	373.862	2.861
	372.825	0	372.987	6.178	372.993	5.222	373.212	3.987	373.551	2.465	372.847	0.76	373.154	2.598			373.723	0	373.864	1.423	374	1.722	374.692	2.805	373.793	3.442	373.806	6.455	374.373	7.199			373.864	0	374.633	2.223	374.661	1.806	374.346	2.271	374.01	2.247	373.979	2.272	374.862	2.377
	373.825	0	373.987	6.514	373.993	5.65	374.211	3.786	374.55	2.26	373.846	1.186	374.154	2.475			374.723	0	374.864	1.665	374.999	1.361	375.692	3.022	374.793	3.172	374.806	6.392	375.372	7.144			374.864	0	375.633	2.357	375.661	2.061	375.346	2.231	375.01	2.134	374.979	2.185	375.862	2.353
	374.825	0	374.986	5.939	374.993	5.266	375.211	3.447	375.55	2.087	374.846	0.885	375.153	2.176			375.723	0	375.864	1.361	375.999	1.712	376.692	2.923	375.793	3.339	375.805	5.746	376.372	6.852			375.864	0	376.633	1.559	376.66	1.683	376.346	1.802	376.009	2.154	375.979	2.051	376.861	2.417
	375.824	0	375.986	5.997	375.992	4.955	376.211	3.318	376.55	2.18	375.846	0.229	376.153	2.276			376.722	0	376.863	1.357	376.999	1.738	377.692	3.176	376.793	3.298	376.805	6.215	377.372	7.231			376.864	0	377.633	2.332	377.66	1.418	377.345	1.892	377.009	2.642	376.978	2.066	377.861	2.011
	376.824	0	376.986	6.117	376.992	5.074	377.21	3.226	377.55	2.594	376.846	0.999	377.169	2.316			377.722	0	377.863	2.114	377.999	1.979	378.692	2.464	377.792	3.607	377.805	6.983	378.372	6.69			377.863	0	378.632	1.726	378.66	1.581	378.345	2.026	378.009	2.055	377.978	1.526	378.861	1.522
	377.824	0	377.986	6.037	377.992	5.112	378.21	3.803	378.55	2.364	377.845	0.736	378.168	2.03			378.722	0	378.878	0.959	378.998	1.915	379.691	2.622	378.792	2.725	378.805	5.784	379.372	6.578			378.863	0	379.632	2.071	379.66	1.84	379.345	1.625	379.009	1.621	378.978	1.514	379.861	2.17
	378.824	0	378.985	6.102	378.992	5.067	379.21	3.866	379.549	2.648	378.845	0.706	379.168	2.205			379.722	0	379.878	1.184	379.998	0.936	380.691	2.305	379.792	2.605	379.804	5.997	380.371	6.873			379.863	0	380.632	2.584	380.659	1.894	380.345	2.23	380.008	2.267	379.978	2.019	380.86	2.94
	379.824	0	379.985	6.113	379.991	5.439	380.21	3.733	380.549	2.158	379.845	0.725	380.168	2.452			380.722	0	380.878	1.423	380.998	1.579	381.691	2.521	380.792	2.903	380.804	6.137	381.371	7.177			380.863	0	381.632	1.799	381.659	1.787	381.345	2.42	381.008	2.207	380.977	2.369	381.86	2.384
	380.823	0	380.985	6.012	380.991	5.093	381.21	3.799	381.549	2.451	380.845	0.949	381.168	2.618			381.721	0	381.878	1.097	381.998	1.014	382.691	2.894	381.791	3.093	381.804	6.35	382.371	7.074			381.862	0	382.631	2.212	382.659	2.028	382.344	1.823	382.008	1.673	381.993	2.186	382.86	2.525
	381.823	0	381.985	6.15	381.991	5.247	382.209	3.391	382.549	1.897	381.844	0.681	382.167	1.845			382.721	0	382.878	1.315	382.997	1.216	383.69	1.907	382.791	3.35	382.804	6.517	383.371	6.701			382.878	0	383.631	2.062	383.659	2.056	383.344	2.224	383.008	1.682	382.992	2.495	383.86	2.469
	382.823	0	382.985	5.871	382.991	4.703	383.209	2.994	383.548	2.319	382.844	0.533	383.167	1.712			383.721	0	383.877	0.83	383.997	0.917	384.69	2.335	383.791	2.474	383.803	5.421	384.37	6.64			383.878	0	384.631	2.175	384.659	1.749	384.344	2.816	384.007	2.029	383.992	2.176	384.86	2.345
	383.823	0	383.984	5.728	383.99	5.408	384.209	3.541	384.548	2.117	383.844	1.061	384.167	2.065			384.721	0	384.877	0.839	384.997	1.577	385.69	2.279	384.791	3.229	384.803	5.941	385.37	6.871			384.877	0	385.631	2.439	385.658	1.82	385.344	2.658	385.007	1.997	384.992	2.448	385.859	2.318
	384.822	0	384.984	5.656	384.99	4.728	385.209	3.686	385.548	2.11	384.844	0.611	385.167	1.88			385.72	0	385.877	1.169	386.012	1.499	386.69	2.799	385.79	2.987	385.803	6.232	386.37	6.417			385.877	0	386.63	1.944	386.658	1.574	386.359	2.286	386.007	1.801	385.992	2.168	386.859	2.389
	385.822	0	385.984	6.019	385.99	4.737	386.208	3.377	386.548	1.847	385.844	0.782	386.166	2.031			386.72	0	386.877	1.125	387.012	1.496	387.689	2.957	386.79	3.36	386.803	6.359	387.37	7.126			386.877	0	387.63	1.961	387.658	1.805	387.359	2.578	387.007	1.968	386.992	2.7	387.859	2.029
	386.822	0	386.984	5.395	386.99	4.583	387.208	3.654	387.547	2.147	386.843	0.635	387.166	2.006			387.72	0	387.876	1.369	388.012	1.169	388.689	2.574	387.79	3.161	387.803	6.567	388.369	7.284			387.877	0	388.63	2.039	388.658	1.344	388.358	2.15	388.006	2.03	387.991	2.551	388.859	2.036
	387.822	0	387.983	5.682	387.99	5.077	388.208	3.596	388.547	2.417	387.843	0.742	388.166	1.976			388.72	0	388.876	0.94	389.012	1.144	389.689	2.659	388.79	2.674	388.802	5.629	389.369	6.404			388.876	0	389.63	1.779	389.657	1.638	389.358	1.499	389.006	2.159	388.991	1.871	389.858	2.038
	388.821	0	388.983	5.794	388.989	5.811	389.208	3.641	389.547	1.937	388.843	0.684	389.166	2.198			389.719	0	389.876	1.122	390.011	1.109	390.689	3.041	389.789	2.922	389.802	5.765	390.369	6.997			389.876	0	390.629	2.396	390.657	1.677	390.358	2.032	390.006	1.864	389.991	2.51	390.858	2.001
	389.821	0	389.983	5.646	389.989	4.769	390.207	3.963	390.547	2.267	389.843	0.43	390.166	1.997			390.719	0	390.876	1.326	391.011	1.379	391.688	3.096	390.789	3.332	390.802	6.599	391.369	7.496			390.876	0	391.629	2.218	391.657	1.439	391.358	1.569	391.006	2.267	390.991	1.968	391.858	2.589
	390.821	0	390.983	6.043	390.989	4.937	391.207	3.859	391.547	2.169	390.842	0.927	391.165	2.413			391.719	0	391.875	1.573	392.011	1.424	392.688	3.3	391.789	3.169	391.802	6.956	392.368	7.776			391.876	0	392.629	2.221	392.657	1.476	392.358	2.385	392.006	2.059	391.99	2.322	392.858	3.053
	391.821	0	391.982	5.607	391.989	5.071	392.207	3.476	392.546	2.026	391.842	0.592	392.165	1.917			392.719	0	392.875	1.261	393.011	1.476	393.688	3.257	392.789	3.064	392.801	6.534	393.368	7.401			392.875	0	393.629	2.13	393.656	1.551	393.357	2.358	393.005	1.786	392.99	2.757	393.857	2.405
	392.836	0	392.982	5.545	392.988	5.123	393.207	3.624	393.546	2.036	392.842	1.209	393.165	2.229			393.718	0	393.875	1.112	394.01	1.744	394.688	2.588	393.789	3.852	393.801	6.483	394.368	6.656			393.875	0	394.629	1.827	394.656	1.61	394.357	1.975	394.005	2.099	393.99	2.451	394.857	2.346
	393.836	0	393.982	5.738	393.988	5.066	394.207	3.595	394.546	1.913	393.842	0.305	394.165	2.11			394.718	0	394.875	1.039	395.01	1.262	395.688	2.752	394.788	3.23	394.801	6.183	395.368	6.841			394.875	0	395.628	1.994	395.656	1.689	395.357	1.929	395.005	1.813	394.99	1.823	395.857	2.471
	394.836	0	394.982	5.794	394.988	4.962	395.206	3.377	395.546	2.159	394.841	0.881	395.164	1.764			395.718	0	395.875	1.207	396.01	1.265	396.687	2.476	395.788	3.383	395.801	6.254	396.368	7.444			395.875	0	396.628	1.553	396.656	0.939	396.357	1.622	396.005	2.175	395.989	2.532	396.857	2.025
	395.835	0	395.982	5.515	395.988	4.91	396.206	3.489	396.545	1.819	395.841	0.613	396.164	1.663			396.718	0	396.874	1.126	397.01	1.081	397.687	2.611	396.788	2.393	396.8	6.186	397.367	7.08			396.875	0	397.628	2.02	397.655	1.082	397.356	1.937	397.004	1.323	396.989	1.894	397.872	1.983
	396.835	0	396.981	5.378	396.987	4.696	397.206	3.392	397.545	1.267	396.841	0.717	397.164	2.016			397.718	0	397.874	0.524	398.01	1.228	398.687	2.698	397.788	2.73	397.8	5.875	398.367	6.744			397.874	0	398.628	1.615	398.655	1.353	398.356	2.018	398.004	1.513	397.989	2.078	398.872	1.844
	397.835	0	397.981	5.314	397.987	4.765	398.206	3.575	398.545	2.356	397.841	0.444	398.164	1.865			398.717	0	398.874	0.765	399.009	0.894	399.687	2.781	398.788	2.661	398.8	5.854	399.367	7.222			398.874	0	399.627	2.086	399.655	1.5	399.356	1.851	399.004	1.474	398.989	2.808	399.872	2.084
	398.835	0	398.981	5.766	398.987	5.18	399.205	3.649	399.545	2.242	398.841	1.209	399.163	2.216			399.717	0	399.874	1.411	400.009	1.371	400.686	2.4	399.787	3.321	399.8	6.206	400.367	7.21			399.874	0	400.627	1.646	400.655	1.148	400.356	1.821	400.004	1.744	399.989	2.514	400.871	1.877
	399.835	0	399.981	5.684	399.987	5.028	400.205	3.703	400.544	2.185	399.84	1.201	400.163	2.347			400.717	0	400.873	0.986	401.009	1.749	401.686	3.368	400.787	2.88	400.799	6.149	401.366	8.068			400.874	0	401.627	1.938	401.654	1.63	401.355	2.125	401.004	1.503	400.988	1.954	401.871	2.617
	400.834	0	400.98	5.585	400.987	4.472	401.205	3.336	401.544	2.012	400.84	0.46	401.163	1.942			401.717	0	401.873	1.372	402.009	1.258	402.702	2.545	401.787	3.551	401.799	6.344	402.366	7.317			401.873	0	402.627	1.75	402.654	1.78	402.355	2.019	402.003	2.056	401.988	2.253	402.871	2.051
	401.834	0	401.98	5.305	401.986	4.661	402.205	3.285	402.544	1.705	401.84	0.573	402.163	2.174			402.717	0	402.873	1.22	403.008	0.796	403.701	2.985	402.786	2.784	402.799	5.993	403.366	6.927			402.873	0	403.642	2.406	403.654	1.962	403.355	2.119	403.003	2.017	402.988	2.371	403.871	2.117
	402.834	0	402.98	5.536	402.986	4.408	403.204	3.248	403.544	1.923	402.84	0.569	403.163	2.061			403.716	0	403.873	1.028	404.008	0.981	404.701	2.834	403.786	2.939	403.799	6.327	404.366	6.606			403.873	0	404.642	2.079	404.654	1.491	404.355	1.676	404.003	1.51	403.988	2.186	404.87	2.253
	403.834	0	403.98	5.721	404.001	4.936	404.204	3.464	404.544	2.214	403.855	0.744	404.162	1.99			404.716	0	404.872	0.672	405.008	0.814	405.701	2.674	404.786	3.07	404.799	6.081	405.365	7.324			404.873	0	405.642	2.066	405.654	1.287	405.354	2.475	405.002	1.532	404.987	2.392	405.87	2.473
	404.833	0	404.979	5.713	405.001	5.069	405.204	3.627	405.543	1.904	404.855	1.17	405.162	2.197			405.716	0	405.872	1.388	406.008	1.396	406.701	3.083	405.786	2.698	405.798	6.277	406.365	7.496			405.872	0	406.641	1.865	406.653	1.652	406.354	2.166	406.002	1.936	405.987	2.49	406.87	2.142
	405.833	0	405.979	5.466	406.001	4.778	406.204	3.08	406.543	1.842	405.854	0.635	406.162	2.12			406.715	0	406.872	0.939	407.007	0.947	407.7	2.917	406.786	3.297	406.798	6.478	407.365	7.569			406.872	0	407.641	1.899	407.653	1.743	407.354	1.917	407.002	1.6	406.987	2.388	407.87	2.803
	406.833	0	406.979	5.062	407.001	4.383	407.203	3.23	407.558	2.006	406.854	0.196	407.162	1.767			407.715	0	407.872	0.656	408.007	1.709	408.7	2.834	407.785	3.116	407.798	6.512	408.365	7.113			407.872	0	408.641	1.729	408.653	1.695	408.354	1.432	408.002	1.621	407.987	2.564	408.87	1.554
	407.833	0	407.979	5.246	408.001	4.441	408.203	3.364	408.558	1.974	407.854	0.963	408.161	2.129			408.715	0	408.871	0.655	409.007	1.113	409.7	2.889	408.785	2.757	408.798	6.122	409.365	6.906			408.872	0	409.641	1.626	409.653	1.315	409.354	1.653	409.002	1.506	408.986	2.16	409.869	2.09
	408.832	0	408.978	5.576	409	4.679	409.203	3.552	409.558	2.207	408.854	0.685	409.161	2.394			409.715	0	409.871	1.457	410.007	1.7	410.7	3.582	409.785	2.94	409.797	6.176	410.364	7.799			409.871	0	410.64	1.831	410.652	1.653	410.353	1.856	410.001	1.972	409.986	2.408	410.869	2.83
	409.832	0	409.978	5.89	410	5.106	410.203	3.713	410.558	2.057	409.854	1.144	410.161	2.612			410.715	0	410.871	1.693	411.007	1.592	411.699	3.291	410.785	3.339	410.797	7.018	411.364	7.423			410.871	0	411.64	1.93	411.652	1.47	411.353	2.079	411.001	2.153	410.986	3.109	411.869	2.561
	410.832	0	410.978	5.387	411	4.604	411.203	3.201	411.557	1.834	410.853	0.699	411.161	2.538			411.714	0	411.871	0.835	412.006	1.523	412.699	2.36	411.784	3.388	411.797	6.29	412.364	7.159			411.871	0	412.64	2.222	412.652	1.862	412.353	1.951	412.001	1.964	411.986	2.471	412.869	2.351
	411.832	0	411.978	5.393	412	4.291	412.202	2.995	412.557	2.082	411.853	0.564	412.16	2.068			412.714	0	412.871	0.364	413.006	0.685	413.699	2.762	412.8	3.122	412.797	5.986	413.364	6.839			412.871	0	413.64	1.816	413.667	1.628	413.353	1.972	413.001	2.585	412.985	2.274	413.868	2.202
	412.832	0	412.978	5.66	412.999	4.936	413.202	3.322	413.557	1.917	412.853	0.811	413.16	2.072			413.714	0	413.87	1.59	414.006	1.428	414.699	2.601	413.784	3.365	413.796	6.675	414.363	7.435			413.871	0	414.639	2.057	414.667	1.862	414.353	1.788	414	2.029	413.985	2.699	414.868	2.414
	413.831	0	413.977	5.569	413.999	4.274	414.202	2.721	414.557	1.907	413.853	0.552	414.16	2.011			414.714	0	414.87	1.082	415.006	1.523	415.699	2.975	414.799	3.542	414.796	5.614	415.379	7.396			414.87	0	415.639	2.043	415.667	1.714	415.352	2.112	415.016	1.855	414.985	2.37	415.868	1.814
	414.831	0	414.977	5.766	414.999	4.353	415.202	3.559	415.557	1.831	414.852	0.536	415.16	2.025			415.713	0	415.87	0.878	416.005	0.959	416.698	2.405	415.799	2.994	415.812	5.898	416.379	6.892			415.87	0	416.639	2.045	416.667	2.073	416.352	1.851	416	1.963	415.985	2.263	416.868	2.021
	415.831	0	415.977	5.582	415.999	4.914	416.201	3.036	416.556	1.921	415.852	0.506	416.159	2.343			416.713	0	416.87	0.925	417.005	1.094	417.698	3.272	416.799	2.48	416.811	5.895	417.378	6.865			416.87	0	417.639	2.109	417.666	1.562	417.352	1.693	417.015	1.838	416.984	2.163	417.867	2.32
	416.831	0	416.977	5.14	416.998	4.822	417.201	2.863	417.556	1.604	416.852	0.513	417.159	1.888			417.713	0	417.869	1.297	418.005	1.745	418.698	2.828	417.799	3.368	417.811	5.974	418.378	7.676			417.87	0	418.639	1.311	418.666	1.335	418.351	2.142	418.015	2.172	417.984	2.329	418.867	2.455
	417.83	0	417.976	5.035	417.998	4.2	418.217	3.362	418.556	1.99	417.852	0.854	418.159	1.567			418.713	0	418.869	1.082	419.005	1.828	419.698	3.008	418.799	3.41	418.811	6.33	419.378	7.234			418.869	0	419.638	1.998	419.666	1.434	419.351	1.592	419.015	2.227	418.984	2.335	419.867	1.791
	418.83	0	418.976	5.125	418.998	4.474	419.216	2.834	419.556	2.227	418.851	0.338	419.159	1.986			419.712	0	419.869	2.16	420.004	1.79	420.697	2.524	419.798	3.466	419.811	6.886	420.378	7.618			419.869	0	420.638	1.915	420.666	1.154	420.351	1.781	420.015	1.426	419.984	1.898	420.867	1.813
	419.83	0	419.976	5.457	419.998	4.785	420.216	3.258	420.555	1.9	419.851	0.776	420.159	1.809			420.712	0	420.869	1.19	421.004	1.071	421.697	2.684	420.798	2.909	420.81	6.004	421.377	7.07			420.869	0	421.638	2.161	421.665	1.776	421.351	2.047	421.014	2.196	420.984	2.37	421.866	2.166
	420.83	0	420.976	5.081	420.997	4.155	421.216	3.383	421.555	1.488	420.851	0.285	421.159	1.55			421.712	0	421.868	0.643	422.004	1.348	422.697	2.643	421.798	3.117	421.81	5.925	422.377	7.284			421.869	0	422.638	1.748	422.665	1.583	422.35	1.739	422.014	1.711	421.983	2.228	422.866	2.311
	421.829	0	421.991	4.894	421.997	4.583	422.216	3.109	422.555	1.511	421.851	0.593	422.158	2.052			422.712	0	422.868	1.327	423.004	1.807	423.697	3.029	422.797	3.633	422.81	6.485	423.377	7.595			422.868	0	423.637	1.89	423.665	1.048	423.35	1.501	423.014	1.529	422.983	2.69	423.866	1.669
	422.829	0	422.991	4.684	422.997	4.033	423.215	2.914	423.555	1.681	422.851	0.261	423.158	1.686			423.711	0	423.868	1.557	424.003	1.236	424.696	3.331	423.797	3.546	423.81	6.721	424.377	7.197			423.868	0	424.637	1.78	424.665	1.417	424.35	2.034	424.014	1.741	423.983	1.781	424.866	2.137
	423.829	0	423.991	5.233	423.997	4.41	424.215	3.25	424.554	2.159	423.85	0.654	424.158	2.18			424.727	0	424.868	1.371	425.003	0.975	425.696	2.683	424.797	3.24	424.81	6.228	425.376	6.648			424.868	0	425.637	2.038	425.664	1.666	425.35	1.926	425.013	1.808	424.983	2.231	425.866	2.173
	424.829	0	424.99	5.168	424.997	4.721	425.215	3.327	425.554	2.102	424.85	0.476	425.157	2.343			425.727	0	425.868	1.365	426.003	0.982	426.696	3.551	425.797	3.104	425.809	5.949	426.376	7.421			425.868	0	426.637	1.488	426.664	1.333	426.35	1.648	426.013	1.396	425.982	1.956	426.865	1.738
	425.828	0	425.99	5.255	425.996	4.836	426.215	2.999	426.554	2.353	425.85	0.842	426.157	2.396			426.726	0	426.867	1.805	427.003	1.323	427.696	2.905	426.797	3.53	426.809	6.411	427.376	7.724			426.867	0	427.636	1.705	427.664	1.998	427.35	1.559	427.013	1.299	426.982	1.654	427.865	1.964
	426.828	0	426.99	5.8	426.996	4.87	427.214	3.315	427.554	2.214	426.85	1.05	427.157	2.169			427.726	0	427.867	1.564	428.003	1.686	428.695	3.09	427.796	3.097	427.809	6.983	428.376	7.921			427.867	0	428.636	2.181	428.664	2.127	428.349	1.826	428.013	1.98	427.982	2.575	428.865	2.409
	427.828	0	427.99	5.88	427.996	4.583	428.214	3.404	428.554	1.701	427.849	0.472	428.157	1.955			428.726	0	428.867	1.873	429.002	1.679	429.695	3.057	428.796	3.477	428.809	6.551	429.375	7.372			428.867	0	429.636	2.04	429.664	2.163	429.349	2.386	429.013	2.006	428.982	2.653	429.865	2.239
	428.828	0	428.989	5.058	428.996	3.926	429.214	3.094	429.553	1.12	428.849	0.442	429.156	1.54			429.726	0	429.867	1.318	430.002	1.563	430.695	2.664	429.796	3.569	429.808	6.532	430.375	6.897			429.867	0	430.636	1.844	430.663	1.495	430.349	2.172	430.012	1.816	429.981	2.371	430.865	2.347
	429.828	0	429.989	5.259	429.995	4.014	430.214	3.004	430.553	1.526	429.849	0.474	430.156	1.711			430.725	0	430.866	1.297	431.002	1.433	431.695	2.701	430.796	3.726	430.808	6.154	431.375	7.25			430.867	0	431.636	2.15	431.663	2.156	431.349	2.042	431.012	1.541	430.981	2.526	431.864	2.511
	430.827	0	430.989	4.837	430.995	3.84	431.214	3.12	431.553	1.715	430.849	0.6	431.156	1.863			431.725	0	431.866	1.312	432.002	1.386	432.695	3.155	431.795	2.837	431.808	6.364	432.375	7.284			431.867	0	432.635	1.766	432.663	1.187	432.348	1.781	432.012	1.888	431.981	2.536	432.864	1.983
	431.827	0	431.989	4.908	431.995	4.14	432.213	2.939	432.553	1.655	431.849	0.279	432.171	1.658			432.725	0	432.866	1.368	433.001	1.356	433.694	2.785	432.795	3.243	432.808	6.404	433.375	7.254			432.866	0	433.635	1.562	433.663	1.412	433.348	1.993	433.012	1.257	432.981	1.568	433.864	2.287
	432.827	0	432.989	5.569	432.995	4.776	433.213	2.979	433.552	1.751	432.848	0.337	433.171	1.822			433.725	0	433.866	1.449	434.001	1.165	434.694	2.99	433.795	3.193	433.807	5.481	434.374	7.064			433.866	0	434.635	2.394	434.662	2.027	434.348	2.34	434.011	2.045	433.98	2.469	434.863	2.457
	433.827	0	433.989	5.147	433.994	4.563	434.213	3.263	434.552	1.849	433.848	-0.009	434.171	1.864			434.725	0	434.881	1.155	435.001	1.675	435.694	3.22	434.795	3.534	434.807	6.821	435.374	7.286			434.866	0	435.635	1.551	435.662	1.314	435.347	2.201	435.011	2.323	434.98	2.693	435.863	2.048
	434.826	0	434.988	5.025	434.994	4.298	435.213	2.963	435.552	1.506	434.848	0.586	435.171	1.967			435.724	0	435.881	1.527	436.001	1.656	436.694	3.477	435.794	3.157	435.807	7.046	436.374	7.809			435.865	0	436.634	1.705	436.662	1.964	436.347	2.099	436.011	1.552	435.996	2.103	436.863	2.489
	435.826	0	435.988	5.275	435.994	4.556	436.212	2.988	436.552	1.388	435.847	0.178	436.17	1.633			436.724	0	436.881	1.474	437	2.163	437.693	3.29	436.794	3.224	436.807	5.974	437.374	7.501			436.865	0	437.634	2.338	437.662	1.944	437.347	2.208	437.011	2.228	436.995	2.393	437.863	2.358
	436.826	0	436.988	5.026	436.994	3.742	437.212	3.002	437.551	1.861	436.847	-0.126	437.17	1.849			437.724	0	437.88	1.357	438	1.239	438.693	3.244	437.794	3.295	437.806	6.24	438.373	6.953			437.88	0	438.634	2.328	438.661	2.138	438.347	2.157	438.01	2.205	437.995	2.436	438.863	2.487
	437.826	0	437.987	5.582	437.994	4.372	438.212	3.024	438.551	2.327	437.847	0.621	438.17	2.168			438.724	0	438.88	1.023	439	0.827	439.693	2.876	438.794	3.443	438.807	6.508	439.373	7.127			438.88	0	439.634	2.396	439.661	2.078	439.346	2.344	439.01	1.864	438.995	2.269	439.862	2.537
	438.825	0	438.987	4.907	438.993	4.415	439.212	3.168	439.551	2.296	438.847	0.669	439.17	1.899			439.723	0	439.88	0.886	440	1.047	440.693	3.282	439.793	3.025	439.806	5.965	440.373	7.341			439.88	0	440.633	1.908	440.661	1.706	440.346	1.538	440.01	1.846	439.995	2.522	440.862	2.203
	439.825	0	439.987	5.127	439.993	4.687	440.211	3.401	440.551	2.102	439.847	0.683	440.17	2.481			440.723	0	440.88	1.496	441.015	1.487	441.692	3.271	440.793	3.409	440.806	6.536	441.373	7.556			440.88	0	441.633	1.712	441.661	1.726	441.362	1.982	441.01	1.867	440.994	2.303	441.862	1.977
	440.825	0	440.987	5.133	440.993	4.417	441.211	2.886	441.55	1.797	440.846	0.7	441.169	1.846			441.723	0	441.879	1.364	442.015	1.222	442.692	1.954	441.793	3.024	441.806	6.626	442.373	7.219			441.88	0	442.633	1.744	442.66	1.641	442.361	1.786	442.009	1.726	441.994	2.383	442.861	2.291
	441.825	0	441.986	4.705	441.993	4.192	442.211	2.708	442.55	1.745	441.846	0.388	442.169	1.445			442.723	0	442.879	0.35	443.015	0.727	443.692	2.523	442.793	3.158	442.805	5.908	443.372	6.382			442.879	0	443.633	2.194	443.66	1.767	443.361	2.055	443.009	1.872	442.994	2.391	443.861	2.421
	442.825	0	442.986	5.155	442.992	4.206	443.211	3.133	443.55	1.992	442.846	0.588	443.169	1.801			443.722	0	443.879	0.922	444.014	0.797	444.692	3.046	443.792	2.801	443.805	6.384	444.372	6.813			443.879	0	444.632	1.902	444.66	1.87	444.361	1.734	444.009	1.77	443.994	2.53	444.861	2.131
	443.824	0	443.986	5.005	443.992	4.056	444.21	3.341	444.55	1.72	443.846	0.503	444.169	2.019			444.722	0	444.879	1.227	445.014	1.103	445.692	3.387	444.792	3.114	444.805	6.022	445.372	7.489			444.879	0	445.632	2.143	445.66	2.075	445.361	2.119	445.009	1.909	444.994	2.104	445.861	2.491
	444.824	0	444.986	5.094	444.992	4.51	445.21	3.119	445.55	1.935	444.845	0.336	445.168	2.268			445.722	0	445.878	1.661	446.014	1.397	446.691	3.175	445.792	3.437	445.805	6.825	446.372	7.096			445.879	0	446.632	1.744	446.66	1.643	446.36	1.81	446.008	2.141	445.993	2.436	446.861	2.48
	445.824	0	445.985	5.125	445.992	4.429	446.21	3.185	446.549	1.83	445.845	0.89	446.168	2.179			446.722	0	446.878	1.685	447.014	0.859	447.691	2.7	446.792	3.312	446.804	6.65	447.371	7.03			446.878	0	447.632	2.154	447.659	1.616	447.36	2.162	447.008	1.805	446.993	2.573	447.86	2.518
	446.824	0	446.985	4.846	446.991	4.067	447.21	3.369	447.549	1.75	446.845	0.286	447.168	2.098			447.722	0	447.878	1.108	448.014	1.139	448.691	2.35	447.792	2.95	447.804	6.126	448.371	6.546			447.878	0	448.631	2.229	448.659	1.804	448.36	2.095	448.008	1.688	447.993	2.385	448.86	1.903
	447.839	0	447.985	5.311	447.991	4.197	448.21	3.068	448.549	1.736	447.845	0.36	448.168	2.081			448.721	0	448.878	1.204	449.013	1.488	449.691	3.231	448.791	2.579	448.804	6.402	449.371	7.092			448.878	0	449.631	2.376	449.659	1.616	449.36	1.967	449.008	1.582	448.993	2.436	449.86	2.283
	448.839	0	448.985	5.305	448.991	4.287	449.209	3.052	449.549	1.792	448.844	0.414	449.167	2.044			449.721	0	449.878	1.573	450.013	1.573	450.69	2.617	449.791	3.461	449.804	6.667	450.371	6.598			449.878	0	450.631	2.272	450.659	1.8	450.36	2.079	450.007	2.145	449.992	2.259	450.86	1.908
	449.839	0	449.985	4.959	449.991	4.381	450.209	2.84	450.548	1.885	449.845	0.292	450.167	2.186			450.721	0	450.877	0.917	451.013	1.242	451.69	2.989	450.791	2.789	450.803	5.892	451.37	6.952			450.877	0	451.631	1.942	451.658	1.33	451.359	2.24	451.007	2.124	450.992	2.094	451.859	2.709
	450.838	0	450.984	5.238	450.99	4.54	451.209	2.732	451.548	1.386	450.844	0.383	451.167	1.862			451.721	0	451.877	0.656	452.013	1.308	452.69	2.391	451.791	3.48	451.803	6.279	452.37	7.13			451.877	0	452.631	2.229	452.658	2.04	452.359	2.007	452.007	1.67	451.992	2.323	452.875	2.44
	451.838	0	451.984	4.913	451.99	3.967	452.209	2.977	452.548	1.572	451.844	0.352	452.167	1.94			452.72	0	452.877	1.223	453.012	0.888	453.69	3.058	452.79	3.016	452.803	6.237	453.37	7.28			452.877	0	453.63	2.457	453.658	2.138	453.359	2.05	453.007	1.95	452.992	2.659	453.875	2.234
	452.838	0	452.984	4.734	452.99	4.116	453.208	3.557	453.548	1.579	452.844	0.003	453.166	1.969			453.72	0	453.877	1.374	454.012	1.054	454.689	3.163	453.79	2.86	453.803	6.121	454.37	7.629			453.877	0	454.63	2.151	454.658	1.987	454.359	2.145	454.007	1.879	453.991	2.28	454.874	2.937
	453.838	0	453.984	5.261	453.99	4.296	454.208	3.251	454.547	1.277	453.843	0.363	454.166	2.186			454.72	0	454.876	1.601	455.012	1.058	455.689	2.935	454.79	3.273	454.803	6.221	455.369	7.615			454.877	0	455.63	1.984	455.657	1.46	455.358	2.079	455.006	1.923	454.991	2.874	455.874	2.301
	454.837	0	454.983	4.922	454.99	3.926	455.208	2.967	455.548	1.709	454.843	0.644	455.166	2.027			455.72	0	455.876	1.346	456.012	1.384	456.689	2.278	455.79	3.186	455.802	6.148	456.369	7.022			455.876	0	456.63	1.654	456.657	1.469	456.358	2.096	456.006	1.898	455.991	2.241	456.874	2.238
	455.837	0	455.983	4.949	455.989	4.045	456.208	2.626	456.547	1.52	455.843	-0.07	456.166	2.327			456.719	0	456.876	1.203	457.011	1.302	457.704	2.698	456.789	2.626	456.802	6.156	457.369	7.318			456.876	0	457.629	1.859	457.657	1.617	457.358	2.169	457.006	2.052	456.991	2.38	457.874	2.456
	456.837	0	456.983	4.709	456.989	4.04	457.207	2.772	457.547	1.317	456.843	0.087	457.166	1.838			457.719	0	457.876	1.208	458.011	1.228	458.704	2.743	457.789	2.798	457.802	6.6	458.369	7.223			457.876	0	458.645	2.44	458.657	2.137	458.358	1.982	458.006	1.692	457.99	2.837	458.873	2.74
	457.837	0	457.983	4.252	457.989	4.3	458.207	2.94	458.547	1.704	457.858	0.231	458.165	2.165			458.719	0	458.875	1.476	459.011	1.168	459.704	3.043	458.789	2.621	458.802	6.485	459.368	6.999			458.876	0	459.644	2.3	459.656	1.956	459.357	1.833	459.005	2.227	458.99	2.551	459.873	2.138
	458.836	0	458.982	4.822	458.989	4.509	459.207	2.997	459.546	2.013	458.858	0.272	459.165	1.918			459.719	0	459.875	1.227	460.011	0.857	460.704	3.191	459.789	3.186	459.801	6.396	460.369	6.848			459.876	0	460.644	2.343	460.656	1.426	460.357	1.716	460.005	2.028	459.99	2.709	460.873	2
	459.836	0	459.982	4.71	460.004	3.972	460.207	2.621	460.546	1.456	459.858	0.29	460.165	1.719			460.718	0	460.875	1.082	461.01	1.155	461.703	3.087	460.789	3.461	460.801	6.119	461.368	7.363			460.875	0	461.644	2.133	461.656	1.885	461.357	1.892	461.005	1.996	460.99	2.532	461.873	2.087
	460.836	0	460.982	4.84	461.004	3.805	461.207	2.364	461.561	1.138	460.857	0.151	461.165	1.466			461.718	0	461.875	1.623	462.01	1.426	462.703	2.982	461.788	3.484	461.801	6.629	462.368	7.242			461.875	0	462.644	2.139	462.656	2.097	462.357	1.921	462.005	1.95	461.99	2.267	462.872	2.182
	461.836	0	461.982	4.821	462.004	3.706	462.206	2.233	462.561	1.258	461.857	0.153	462.164	1.489			462.718	0	462.875	1.311	463.01	0.818	463.703	2.754	462.788	3.282	462.801	5.993	463.368	6.877			462.875	0	463.644	2.05	463.655	1.912	463.356	2.148	463.004	2.273	462.989	2.698	463.872	2.413
	462.835	0	462.982	4.57	463.003	3.692	463.206	2.961	463.561	1.558	462.857	0.436	463.164	1.782			463.718	0	463.874	1.566	464.01	1.231	464.703	3.175	463.788	2.786	463.8	6.66	464.368	7.042			463.875	0	464.643	1.985	464.655	1.536	464.356	1.706	464.004	1.948	463.989	2.431	464.872	2.168
	463.835	0	463.981	4.677	464.003	3.849	464.206	2.858	464.561	1.609	463.857	0.138	464.164	1.658			464.718	0	464.874	1.763	465.01	1.439	465.702	3.179	464.788	3.209	464.8	6.588	465.367	7.489			464.874	0	465.643	2.129	465.655	1.922	465.356	2.247	465.004	2.267	464.989	2.296	465.872	2.193
	464.835	0	464.981	4.865	465.003	4.279	465.206	2.766	465.561	1.741	464.856	0.121	465.164	1.812			465.717	0	465.874	2.277	466.009	1.89	466.703	3.441	465.787	3.654	465.8	6.577	466.367	7.456			465.874	0	466.643	2.218	466.655	2.076	466.356	1.795	466.004	1.818	465.989	2.302	466.872	2.886
	465.835	0	465.981	4.658	466.003	3.838	466.206	2.666	466.56	1.563	465.856	0.021	466.163	1.869			466.717	0	466.874	1.607	467.009	1.568	467.702	2.58	466.787	3.875	466.8	6.853	467.367	6.614			466.874	0	467.643	2.291	467.655	1.245	467.356	2.143	467.004	2.228	466.988	2.55	467.871	2.17
	466.835	0	466.981	4.506	467.002	4.08	467.206	2.764	467.56	1.683	466.856	0.305	467.163	1.98			467.717	0	467.873	1.331	468.009	0.99	468.702	3.23	467.787	2.904	467.799	5.832	468.366	6.975			467.873	0	468.642	2.2	468.67	1.493	468.355	2.016	468.003	1.745	467.988	2.188	468.871	1.991
	467.834	0	467.98	4.607	468.002	4.303	468.206	2.652	468.56	1.911	467.856	0.324	468.163	1.613			468.717	0	468.873	0.924	469.009	1.117	469.702	3.158	468.787	3.151	468.815	6.898	469.366	7.277			468.873	0	469.642	1.996	469.67	2.004	469.355	2.191	469.003	1.992	468.988	2.847	469.871	2.319
	468.834	0	468.98	4.78	469.002	4.138	469.206	2.58	469.56	1.611	468.856	-0.026	469.163	1.941			469.716	0	469.873	1.537	470.008	1.36	470.702	2.709	469.802	3.14	469.799	6.745	470.382	7.334			469.873	0	470.642	2.054	470.67	1.816	470.355	2.187	470.003	2.19	469.988	2.745	470.871	2.573
	469.834	0	469.98	4.549	470.002	3.981	470.206	2.241	470.559	1.633	469.855	0.006	470.163	1.646			470.716	0	470.873	1.367	471.008	1.292	471.701	2.646	470.802	2.579	470.815	6.545	471.381	6.987			470.873	0	471.642	2.049	471.669	2.255	471.355	1.971	471.003	1.833	470.987	2.376	471.87	1.857
	470.834	0	470.98	4.816	471.001	3.779	471.205	2.714	471.559	1.78	470.855	-0.129	471.162	1.87			471.716	0	471.872	1.628	472.008	1.501	472.701	3.182	471.802	3.052	471.814	6.046	472.381	7.395			471.873	0	472.641	2.329	472.669	1.853	472.354	2.353	472.018	1.935	471.987	2.36	472.87	2.676
	471.833	0	471.979	5.142	472.001	4.581	472.205	2.834	472.559	1.62	471.855	0.219	472.162	2.285			472.716	0	472.872	1.464	473.008	1.067	473.701	2.605	472.801	3.287	472.814	6.314	473.381	6.939			472.872	0	473.641	2.354	473.669	1.849	473.354	2.121	473.018	2.411	472.987	2.471	473.87	2.744
	472.833	0	472.979	4.592	473.001	4.057	473.205	2.706	473.559	1.581	472.855	0.464	473.162	1.528			473.715	0	473.872	0.918	474.007	0.415	474.7	2.912	473.801	2.191	473.814	6.336	474.381	7.01			473.872	0	474.641	2.679	474.669	2.036	474.354	2.315	474.017	2.178	473.987	2.552	474.87	2.742
	473.833	0	473.979	4.365	474.001	4.282	474.205	2.768	474.558	1.462	473.854	0.324	474.162	1.552			474.715	0	474.872	1.824	475.007	1.164	475.7	3.061	474.801	3.284	474.814	6.442	475.38	7.044			474.872	0	475.641	2.386	475.668	1.487	475.354	2.337	475.017	2.214	474.986	2.041	475.869	2.31
	474.833	0	474.979	4.71	475	3.553	475.204	2.876	475.558	1.625	474.854	0.381	475.161	1.904			475.715	0	475.871	1.541	476.007	1.796	476.7	3.058	475.801	3.159	475.813	6.456	476.38	7.31			475.872	0	476.64	2.164	476.668	1.296	476.353	1.673	476.017	1.531	475.986	2.422	476.869	2.113
	475.832	0	475.979	4.776	476	4.569	476.204	2.857	476.558	1.503	475.854	0.844	476.161	1.795			476.715	0	476.871	1.589	477.007	1.861	477.7	2.864	476.8	3.205	476.813	6.755	477.38	7.24			476.871	0	477.64	2.237	477.668	1.887	477.353	1.774	477.017	1.901	476.986	2.004	477.869	2.192
	476.832	0	476.994	4.919	477	4.34	477.22	2.927	477.558	2.079	476.854	0.779	477.161	2.103			477.715	0	477.871	1.472	478.007	1.305	478.699	3.183	477.8	2.8	477.813	6.292	478.38	7.161			477.871	0	478.64	2.213	478.668	2.257	478.353	1.841	478.017	1.979	477.986	2.545	478.869	2.274
	477.832	0	477.994	4.665	478	4.158	478.219	2.845	478.557	1.079	477.853	0.837	478.161	2.417			478.714	0	478.871	1.396	479.006	1.032	479.699	2.756	478.8	3.272	478.813	6.507	479.379	7.355			478.871	0	479.64	2.575	479.667	2.01	479.353	1.999	479.016	2.005	478.986	2.806	479.868	2.701
	478.832	0	478.993	4.243	479	3.784	479.219	2.699	479.557	1.872	478.853	-0.301	479.16	1.488			479.73	0	479.871	1.835	480.006	1.217	480.699	3.451	479.8	3.362	479.812	6.318	480.379	7.696			479.871	0	480.64	2.657	480.667	1.821	480.352	2.019	480.016	2.493	479.985	2.852	480.868	2.302
	479.832	0	479.993	4.783	479.999	4.009	480.219	2.575	480.557	1.311	479.853	0.371	480.16	2.133			480.729	0	480.87	2.136	481.006	1.763	481.699	3.184	480.8	3.239	480.812	6.449	481.379	6.856			480.87	0	481.639	2.519	481.667	1.543	481.352	2.036	481.016	1.838	480.985	2.614	481.868	2.873
	480.831	0	480.993	4.094	480.999	3.847	481.219	2.147	481.557	0.99	480.853	0.238	481.16	1.337			481.729	0	481.87	1.318	482.006	1.797	482.699	3.095	481.799	3.276	481.812	6.426	482.379	6.971			481.87	0	482.639	2.76	482.667	2.105	482.352	2.451	482.016	1.801	481.985	2.62	482.868	2.317
	481.831	0	481.993	3.741	481.999	3.144	482.218	2.373	482.557	0.928	481.852	-0.109	482.16	1.417			482.729	0	482.87	0.844	483.005	0.754	483.698	2.618	482.799	2.943	482.812	6.302	483.379	6.7			482.87	0	483.639	2.996	483.666	2.071	483.352	2.17	483.015	1.908	482.985	2.422	483.868	2.371
	482.831	0	482.992	4.874	482.999	3.786	483.218	3.129	483.556	1.333	482.852	0.233	483.16	2.124			483.729	0	483.87	1.014	484.005	1.169	484.698	3.173	483.799	2.765	483.811	6.418	484.378	7.31			483.87	0	484.639	2.168	484.666	1.845	484.352	2.154	484.015	2.315	483.985	2.298	484.867	1.975
	483.831	0	483.992	4.477	483.999	3.991	484.218	3.036	484.556	1.325	483.852	0.485	484.159	2.313			484.729	0	484.869	1.71	485.005	1.116	485.698	2.762	484.799	3.058	484.811	6.791	485.378	6.773			484.869	0	485.638	2.749	485.666	1.823	485.351	1.965	485.015	2.46	484.984	2.84	485.867	2.425
	484.83	0	484.992	4.167	484.998	3.693	485.218	2.646	485.556	1.549	484.852	0.208	485.175	1.936			485.728	0	485.869	1.424	486.005	0.837	486.698	3.108	485.798	2.896	485.811	6.051	486.378	7.117			485.869	0	486.638	2.714	486.666	2.183	486.351	2.01	486.015	2.327	485.984	2.734	486.867	2.403
	485.83	0	485.992	4.414	485.998	3.813	486.217	2.963	486.556	1.567	485.851	0.441	486.174	1.656			486.728	0	486.869	1.935	487.004	0.907	487.697	2.51	486.798	3.085	486.811	6.355	487.378	6.997			486.869	0	487.638	2.47	487.666	1.676	487.351	1.751	487.014	2.231	486.984	2.154	487.867	2.274
	486.83	0	486.992	4.518	486.998	3.709	487.217	2.851	487.555	1.733	486.851	-0.083	487.174	2.293			487.728	0	487.869	1.479	488.004	1.249	488.697	2.945	487.798	2.526	487.81	6.146	488.377	7.302			487.869	0	488.638	2.589	488.665	1.261	488.351	1.857	488.014	1.987	487.983	2.571	488.866	2.469
	487.83	0	487.991	4.939	487.998	4.545	488.217	3.187	488.555	1.148	487.851	0.508	488.174	1.731			488.728	0	488.884	1.678	489.004	1.601	489.697	2.821	488.798	2.649	488.81	6.58	489.377	7.619			488.869	0	489.637	2.489	489.665	1.895	489.35	2.362	489.014	2.15	488.983	2.199	489.866	2.796
	488.829	0	488.991	4.281	488.997	4.385	489.217	2.323	489.555	1.649	488.851	0.348	489.174	2.044			489.727	0	489.884	1.884	490.004	1.534	490.697	2.836	489.797	2.739	489.81	6.649	490.377	7.918			489.868	0	490.637	2.756	490.665	1.655	490.35	1.746	490.014	2.509	489.983	2.262	490.866	2.549
	489.829	0	489.991	4.341	489.997	4.047	490.217	2.807	490.555	1.671	489.851	0.808	490.173	1.901			490.727	0	490.884	1.911	491.003	0.706	491.696	3.013	490.797	3.267	490.81	6.513	491.377	7.12			490.868	0	491.637	2.213	491.665	1.791	491.35	1.652	491.013	1.826	490.998	2.395	491.866	2.12
	490.829	0	490.991	3.968	490.997	3.659	491.216	2.563	491.554	1.694	490.85	-0.053	491.173	1.623			491.727	0	491.883	1.602	492.003	1.277	492.696	3.544	491.797	3.253	491.81	6.526	492.376	7.251			491.883	0	492.637	2.309	492.664	2.497	492.35	1.963	492.013	1.704	491.998	2.365	492.865	2.716
	491.829	0	491.99	4.284	491.997	3.576	492.216	2.528	492.554	1.101	491.85	-0.202	492.173	1.944			492.727	0	492.883	1.65	493.003	1.28	493.696	2.47	492.797	3.11	492.81	6.521	493.376	7.283			492.883	0	493.636	2.583	493.664	2.294	493.349	2.035	493.013	1.65	492.998	2.135	493.865	2.584
	492.829	0	492.99	4.293	492.996	3.947	493.216	2.744	493.554	1.476	492.85	0.099	493.173	1.923			493.726	0	493.883	1.087	494.003	1.137	494.696	2.69	493.796	2.57	493.809	6.57	494.376	7.125			493.883	0	494.636	2.342	494.664	2.107	494.349	2.504	494.013	2.181	493.998	2.61	494.865	2.409
	493.828	0	493.99	4.776	493.996	3.464	494.216	2.804	494.554	1.228	493.85	0.405	494.173	2.328			494.726	0	494.883	1.436	495.018	1.286	495.696	3.106	494.796	2.511	494.809	5.959	495.376	7.114			494.883	0	495.636	1.972	495.664	1.56	495.365	1.629	495.013	2.16	494.997	2.863	495.865	1.92
	494.828	0	494.99	4.661	494.996	3.98	495.215	2.625	495.554	1.335	494.849	-0.043	495.173	1.665			495.726	0	495.882	1.422	496.018	1.416	496.695	3.374	495.796	2.85	495.809	6.658	496.375	7.472			495.883	0	496.636	2.39	496.663	2.094	496.364	1.628	496.012	2.107	495.997	2.177	496.864	2.344
	495.828	0	495.989	5.198	495.996	4.483	496.215	3.165	496.553	1.729	495.849	0.202	496.172	2.076			496.726	0	496.882	1.75	497.018	1.629	497.695	3.49	496.796	3.647	496.808	6.602	497.375	7.948			496.882	0	497.636	1.851	497.663	2.068	497.364	2.155	497.012	1.954	496.997	2.486	497.864	2.388
	496.828	0	496.989	4.64	496.995	3.99	497.215	2.971	497.553	1.416	496.849	0.762	497.172	1.944			497.725	0	497.882	2.41	498.017	1.341	498.695	2.526	497.796	3.338	497.808	7.055	498.375	7.617			497.882	0	498.635	2.124	498.663	1.839	498.364	2.01	498.012	2.31	497.997	2.203	498.864	2.074
	497.827	0	497.989	4.822	497.995	4.174	498.215	2.252	498.553	1.209	497.849	0.694	498.172	1.59			498.725	0	498.882	1.294	499.017	1.587	499.695	2.447	498.795	2.574	498.808	6.517	499.375	6.968			498.882	0	499.635	2.114	499.663	1.659	499.364	1.765	499.012	2.093	498.996	2.345	499.864	2.352
	498.827	0	498.989	4.068	498.995	3.782	499.214	2.23	499.553	1.229	498.848	-0.655	499.171	1.423			499.725	0	499.882	1.421	500.017	0.631	500.694	2.372	499.795	2.584	499.808	6.422	500.375	6.778			499.882	0	500.635	2.712	500.662	2.421	500.363	2.387	500.011	2.558	499.997	2.337	500.864	3.002
	499.827	0	499.989	4.278	499.995	4.019	500.215	2.669	500.552	1.557	499.848	0.307	500.171	1.946			500.725	0	500.881	0.914	501.017	1.098	501.694	3.085	500.795	2.681	500.808	6.509	501.374	6.938			500.881	0	501.635	2.467	501.662	2.12	501.363	2.076	501.011	2.28	500.996	2.805	501.863	2.285
	500.827	0	500.988	4.431	500.994	3.936	501.214	2.615	501.552	1.605	500.848	0.269	501.171	1.875			501.725	0	501.881	1.416	502.017	1.356	502.694	3.156	501.795	3.289	501.807	6.334	502.374	6.988			501.881	0	502.634	2.36	502.662	2.354	502.363	1.796	502.011	2.031	501.996	2.514	502.863	2.3
	501.842	0	501.988	4.508	501.994	3.72	502.214	3.089	502.552	1.408	501.848	0.467	502.171	1.604			502.724	0	502.881	1.232	503.016	0.93	503.694	3.452	502.794	2.548	502.807	6.836	503.374	7.458			502.881	0	503.634	2.259	503.662	2.141	503.363	2.042	503.011	2.272	502.996	2.214	503.863	2.443
	502.842	0	502.988	4.028	502.994	3.609	503.213	2.942	503.552	1.817	502.847	-0.029	503.17	1.924			503.724	0	503.881	1.91	504.016	1.853	504.693	3.521	503.794	3.164	503.807	6.895	504.374	7.832			503.881	0	504.634	2.677	504.662	1.843	504.362	2.342	504.01	1.66	503.996	2.279	504.863	3.151
	503.842	0	503.988	4.79	503.994	3.971	504.214	2.338	504.551	1.21	503.847	0.288	504.169	2.405			504.724	0	504.88	1.933	505.016	1.348	505.693	2.341	504.794	3.261	504.806	7.163	505.373	7.169			504.88	0	505.634	3.282	505.661	2.136	505.362	2.513	505.01	2.071	504.995	2.599	505.862	2.62
	504.841	0	504.987	4.518	504.994	3.738	505.213	2.185	505.551	1.35	504.847	-0.133	505.169	1.55			505.724	0	505.88	0.888	506.016	0.732	506.693	3.455	505.794	2.67	505.806	5.677	506.373	7.001			505.88	0	506.633	2.78	506.661	2.519	506.362	2.285	506.01	2.44	505.995	3.28	506.862	2.925
	505.841	0	505.987	3.964	505.994	3.608	506.213	2.282	506.551	0.769	505.847	0.142	506.169	1.354			506.723	0	506.88	1.251	507.016	0.901	507.693	2.575	506.793	3.325	506.806	6.072	507.373	6.927			506.88	0	507.633	2.768	507.661	2.575	507.362	2.395	507.01	2.734	506.995	2.71	507.877	2.851
	506.841	0	506.987	3.775	506.993	3.612	507.213	2.396	507.551	1.304	506.847	-0.306	507.169	1.289			507.723	0	507.88	1.313	508.015	1.264	508.692	3.031	507.793	3.003	507.806	6.279	508.373	7.147			507.88	0	508.633	2.488	508.661	2.103	508.362	1.954	508.009	2.611	507.994	3.014	508.877	2.64
	507.841	0	507.987	4.424	507.993	4.104	508.213	2.701	508.551	1.425	507.846	0.291	508.168	1.832			508.723	0	508.879	1.394	509.015	1.633	509.692	2.902	508.793	3.368	508.812	6.962	509.372	7.838			508.879	0	509.633	2.399	509.661	2.388	509.361	1.991	509.009	2.317	508.994	3.011	509.877	2.372
	508.84	0	508.986	4.171	508.993	3.874	509.212	2.261	509.55	1.127	508.846	0.438	509.168	1.613			509.723	0	509.879	1.227	510.015	1.482	510.692	2.988	509.793	2.952	509.812	6.555	510.372	7.712			509.879	0	510.632	2.697	510.66	1.991	510.361	1.883	510.009	1.967	509.994	2.457	510.877	2.43
	509.84	0	509.986	4.48	509.992	3.503	510.212	2.68	510.55	1.105	509.846	0.278	510.168	1.481			510.722	0	510.879	1.679	511.015	1.256	511.692	2.935	510.792	2.966	510.803	6.664	511.372	7.411			510.879	0	511.632	2.728	511.66	2.351	511.361	2.343	511.009	2.554	510.994	2.402	511.877	2.72
	510.84	0	510.986	4.09	510.992	3.777	511.212	2.242	511.55	1.476	510.846	-0.031	511.168	1.366			511.722	0	511.879	1.592	512.014	1.182	512.707	3.022	511.792	2.839	511.802	6.259	512.372	7.177			511.879	0	512.632	2.249	512.66	2.482	512.361	2.017	512.009	2.229	511.993	2.48	512.876	2.285
[truncated: 337 more rows]

## Sheet: Figure 2d
Figure 2d
	Ligand	hIL3															Ligand	mouse IL3
[truncated: 869 more rows]

## Sheet: Figure 3c
Figure 3c
[truncated: 930 more rows]
[truncated: 55 more columns]

## Sheet: Figure 4b
Figure 4b
[truncated: 870 more rows]

## Sheet: Figure 4d
Figure 4d
[truncated: 870 more rows]
[truncated: 41 more columns]

[truncated: 15 more sheets: Figure 5c, Figure 6a, Figure 6b, Figure 6c, Figure 6d, Supplementary Figure 2a, Supplementary Figure 2b, Supplementary Figure 3, Supplementary Figure 5b, Supplementary Figure 8a, Supplementary Figure 8b, Supplementary Figure 9b, Supplementary Figure 9c, Supplementary Figure 10a, Supplementary Figure 11b]
